# Supplementary material for: The infant microbiota hopscotches between community states toward maturation—longitudinal stool parameters and microbiota development in a cohort of European toddlers
Source: ISME Commun. 2025 Mar 11;5(1):ycaf016. doi: 10.1093/ismeco/ycaf016 (PMC11905755; doi:10.1093/ismeco/ycaf016)
Supplement: Supplementary_Table_1_ycaf016 [file supplementary_table_1_ycaf016.xlsx]

## Sheet: Overview
Table of P-values for all plots within the main figures of the paper.

## Sheet: Figure 1
Fig.1A	PERMANOVA
	Groups	Adj. p-value
	MM-M4	0.001
	MM-M12	0.001
	MM-M24	0.001
	MM-M36	0.001
	M4-M12	0.001
	M4-M24	0.001
	M4-M36	0.001
	M12-M24	0.001
	M12-M36	0.001
	M24-M36	0.001
Fig.1B	Microbial Profile Distance to Adults			Functional Profile Distance to Adults			Effective Richness			PH
	Groups	Adj. p-value		Groups	Adj. p-value		Groups	Adj. p-value		Groups	Adj. p-value
	MM-M4	0.001		MM-M4	0.001		MM-M4	0.001		M4-M12	0.001
	MM-M12	0.001		MM-M12	0.001		MM-M12	0.001		M4-M24	0.001
	MM-M24	0.001		MM-M24	0.001		MM-M24	0.001		M4-M36	0.001
	MM-M36	0.001		MM-M36	0.001		MM-M36	0.2608		M12-M24	0.001
	M4-M12	0.001		M4-M12	0.001		M4-M12	0.001		M12-M36	0.001
	M4-M24	0.001		M4-M24	0.001		M4-M24	0.001		M24-M36	0.0147
	M4-M36	0.001		M4-M36	0.001		M4-M36	0.001
	M12-M24	0.001		M12-M24	0.001		M12-M24	0.001
	M12-M36	0.001		M12-M36	0.001		M12-M36	0.001
	M24-M36	0.001		M24-M36	0.001		M24-M36	0.001
Fig.1D	M4				M12				M24				M36
	name	pvalue	rsquare		name	pvalue	rsquare		name	pvalue	rsquare		name	pvalue	rsquare
	Siblings	0.001	0.0109017		Siblings	0.003	0.00554474		Siblings	0.025	0.00590903		Siblings	0.056	0.00588711
	Delivery	0.001	0.0209541		Delivery	0.006	0.00590024		Delivery	0.343	0.00357175		Delivery	0.739	0.00318559
	Diet	0.001	0.0418683		Diet	0.001	0.01475		Diet	0.025	0.0103249		Diet	0.068	0.0103467
	Gender	0.138	0.00341158		Gender	0.843	0.00192395		Gender	0.744	0.00266281		Gender	0.335	0.00417859
	Pets	0.57	0.00210256		Pets	0.444	0.00260896		Pets	0.219	0.00407433		Pets	0.175	0.00492944
	Childcare	0.012	0.0171859		Childcare	0.12	0.0125887		Childcare	0.059	0.0203319		Childcare	0.373	0.0162201
Fig.1E	Acetete			Propionate			Butyrate			Hexitol fermentation to acetate			pyruvate fermentation to propanoate I			acetyl-coA fermentation to butanoate II
	Groups	Adj. p-value		Groups	Adj. p-value		Groups	Adj. p-value		Groups	Adj. p-value		Groups	Adj. p-value		Groups	Adj. p-value
	M4-M12	0.001		M4-M12	0.451		M4-M12	0.001		MM-M4	0.001		MM-M4	0.001		MM-M4	0.001
	M4-M24	0.001		M4-M24	0.451		M4-M24	0.001		MM-M12	0.001		MM-M12	0.001		MM-M12	0.001
	M4-M36	0.001		M4-M36	0.001		M4-M36	0.001		MM-M24	0.001		MM-M24	0.004		MM-M24	0.001
	M12-M24	0.001		M12-M24	0.751		M12-M24	0.003		MM-M36	0.001		MM-M36	0.009		MM-M36	0.388
	M12-M36	0.001		M12-M36	0.007		M12-M36	0.015		M4-M12	0.001		M4-M12	0.001		M4-M12	0.001
	M24-M36	0.001		M24-M36	0.003		M24-M36	0.642		M4-M24	0.001		M4-M24	0.001		M4-M24	0.001
										M4-M36	0.001		M4-M36	0.001		M4-M36	0.001
										M12-M24	0.008		M12-M24	0.004		M12-M24	0.001
										M12-M36	0.001		M12-M36	0.001		M12-M36	0.001
										M24-M36	0.012		M24-M36	0.489		M24-M36	0.001

## Sheet: Figure 2
Fig.2A	Compositional profile(OTUs) Distances from adults
	Groups	Adj. p-value
	MM-IF_M4	0.001
	MM-IF_M36	0.001
	MM-IF_M24	0.001
	MM-IF_M12	0.001
	MM-HM_M4	0.001
	MM-HM_M36	0.001
	MM-HM_M24	0.001
	MM-HM_M12	0.001
	MM-CF_M4	0.001
	MM-CF_M36	0.001
	MM-CF_M24	0.001
	MM-CF_M12	0.001
	IF_M4-IF_M36	0.001
	IF_M4-IF_M24	0.001
	IF_M4-IF_M12	0.001
	IF_M24-IF_M36	0.001
	IF_M12-IF_M36	0.001
	IF_M12-IF_M24	0.001
	HM_M4-IF_M4	0.32
	HM_M4-IF_M36	0.001
	HM_M4-IF_M24	0.001
	HM_M4-IF_M12	0.001
	HM_M4-HM_M36	0.001
	HM_M4-HM_M24	0.001
	HM_M4-HM_M12	0.001
	HM_M4-CF_M4	0.36
	HM_M4-CF_M36	0.001
	HM_M4-CF_M24	0.001
	HM_M4-CF_M12	0.001
	HM_M36-IF_M36	0.147
	HM_M36-IF_M24	0.001
	HM_M36-IF_M12	0.001
	HM_M36-CF_M24	0.001
	HM_M12-IF_M4	0.001
	HM_M12-IF_M36	0.001
	HM_M12-IF_M24	0.001
	HM_M12-IF_M12	0.93
	HM_M12-HM_M36	0.001
	HM_M12-HM_M24	0.001
	HM_M12-CF_M4	0.001
	HM_M12-CF_M36	0.001
	HM_M12-CF_M24	0.001
	HM_M12-CF_M12	0.28
	CF_M4-IF_M4	0.001
	CF_M4-IF_M36	0.001
	CF_M4-IF_M24	0.001
	CF_M4-IF_M12	0.001
	CF_M4-CF_M36	0.001
	CF_M4-CF_M24	0.001
	CF_M4-CF_M12	0.001
	CF_M36-IF_M4	0.001
	CF_M36-IF_M36	0.04
	CF_M36-IF_M24	0.014
	CF_M36-IF_M12	0.001
	CF_M24-IF_M4	0.001
	CF_M24-IF_M36	0.001
	CF_M24-IF_M24	0.384
	CF_M24-IF_M12	0.001
	CF_M24-CF_M36	0.109
	CF_M12-IF_M4	0.001
	CF_M12-IF_M36	0.001
	CF_M12-IF_M24	0.001
	CF_M12-IF_M12	0.192
	CF_M12-CF_M36	0.001
	CF_M12-CF_M24	0.001
	HM_M36-IF_M4	0.001
	HM_M36-CF_M4	0.001
	HM_M36-CF_M36	0.01
	HM_M36-CF_M12	0.001
	HM_M24-IF_M4	0.001
	HM_M24-IF_M36	0.562
	HM_M24-IF_M24	0.006
	HM_M24-IF_M12	0.001
	HM_M24-HM_M36	0.104
	HM_M24-CF_M4	0.001
	HM_M24-CF_M36	0.36
	HM_M24-CF_M24	0.03
	HM_M24-CF_M12	0.001
Fig.2B	Distance to HM profiles over time (OTUs profiles distances)
	M4			M12			M24			M36
	Groups	Adj. p-value		Groups	Adj. p-value		Groups	Adj. p-value		Groups	Adj. p-value
	HM-CF	0.001		HM-CF	0.845		HM-CF	0.82		HM-CF	0.232
	HM-IF	0.003		HM-IF	0.845		HM-IF	0.82		HM-IF	0.232
	CF-IF	0.014		CF-IF	0.944		CF-IF	0.84		CF-IF	0.72

## Sheet: Figure 3
Fig.3B	Pairwise comparisons at family level					Fig.3C	OTU profile distances to adults			EC profile distances to adults			Humidity			PH			Acetate			Bytyrate			Propionate			Secretory iga			Calprotectin
	Family	Group1	Group2	Adj. p-value			Groups	Adj. p-value		Groups	Adj. p-value		Groups	Adj. p-value		Groups	Adj. p-value		Groups	Adj. p-value		Groups	Adj. p-value		Groups	Adj. p-value		Groups	Adj. p-value		Groups	Adj. p-value
	Akkermansiaceae	MM-C1	MM-C2	0.0147			MM-M4-C1	0		MM-M4-C1	0		M4-C1-M4-C2	0.4478		M4-C1-M4-C2	0.5066		M4-C1-M4-C2	0.0593		M4-C1-M4-C2	0.2046		M4-C1-M4-C2	0		M4-C1-M4-C2	0.5329		M4-C1-M4-C2	0.9905
	Akkermansiaceae	MM-C1	MM-C3	0.6008			MM-M4-C2	0		MM-M4-C2	0		M4-C1-M12-C1	0.1975		M4-C1-M12-C1	0		M4-C1-M12-C1	0.0038		M4-C1-M12-C1	0		M4-C1-M12-C1	0.0008		M4-C1-M12-C1	0		M4-C1-M12-C1	0
	Akkermansiaceae	MM-C1	M4-C1	0			MM-M12-C1	0		MM-M12-C1	0		M4-C1-M12-C2	0.0221		M4-C1-M12-C2	0		M4-C1-M12-C2	0		M4-C1-M12-C2	0		M4-C1-M12-C2	0.0576		M4-C1-M12-C2	0		M4-C1-M12-C2	0
	Akkermansiaceae	MM-C1	M4-C2	0			MM-M12-C2	0		MM-M12-C2	0		M4-C1-M12-C3	0.1692		M4-C1-M12-C3	0		M4-C1-M12-C3	0.0095		M4-C1-M12-C3	0		M4-C1-M12-C3	0.0397		M4-C1-M12-C3	0		M4-C1-M12-C3	0
	Akkermansiaceae	MM-C1	M12-C1	0.0516			MM-M12-C3	0		MM-M12-C3	0		M4-C1-M12-C4	0.4263		M4-C1-M12-C4	0.8192		M4-C1-M12-C4	0.4727		M4-C1-M12-C4	0		M4-C1-M12-C4	0		M4-C1-M12-C4	0.0118		M4-C1-M12-C4	0
	Akkermansiaceae	MM-C1	M12-C2	0.1021			MM-M12-C4	0		MM-M12-C4	0		M4-C1-M24-C1	0		M4-C1-M24-C1	0		M4-C1-M24-C1	0		M4-C1-M24-C1	0		M4-C1-M24-C1	0		M4-C1-M24-C1	0		M4-C1-M24-C1	0
	Akkermansiaceae	MM-C1	M12-C3	0			MM-M24-C1	0		MM-M24-C1	0		M4-C1-M24-C2	0		M4-C1-M24-C2	0		M4-C1-M24-C2	0		M4-C1-M24-C2	0		M4-C1-M24-C2	0.0055		M4-C1-M24-C2	0		M4-C1-M24-C2	0
	Akkermansiaceae	MM-C1	M12-C4	0.6225			MM-M24-C2	0		MM-M24-C2	0		M4-C1-M36-C1	0		M4-C1-M36-C1	0		M4-C1-M36-C1	0		M4-C1-M36-C1	0		M4-C1-M36-C1	0		M4-C1-M36-C1	0		M4-C1-M36-C1	0
	Akkermansiaceae	MM-C1	M24-C1	0			MM-M36-C1	0		MM-M36-C1	0		M4-C1-M36-C2	0		M4-C1-M36-C2	0		M4-C1-M36-C2	0		M4-C1-M36-C2	0		M4-C1-M36-C2	0		M4-C1-M36-C2	0		M4-C1-M36-C2	0
	Akkermansiaceae	MM-C1	M24-C2	0.7469			MM-M36-C2	0		MM-M36-C2	0		M4-C1-M36-C3	0		M4-C1-M36-C3	0.0006		M4-C1-M36-C3	0.0002		M4-C1-M36-C3	0		M4-C1-M36-C3	0.9876		M4-C1-M36-C3	0.0014		M4-C1-M36-C3	0
	Akkermansiaceae	MM-C1	M36-C1	0.0003			MM-M36-C3	0		M4-C1-M4-C2	0		M4-C2-M12-C1	0.5343		M4-C2-M12-C1	0		M4-C2-M12-C1	0		M4-C2-M12-C1	0		M4-C2-M12-C1	0.1501		M4-C2-M12-C1	0		M4-C2-M12-C1	0
	Akkermansiaceae	MM-C1	M36-C2	0.0037			M4-C1-M4-C2	0		M4-C1-M12-C1	0		M4-C2-M12-C2	0.008		M4-C2-M12-C2	0		M4-C2-M12-C2	0		M4-C2-M12-C2	0.0005		M4-C2-M12-C2	0.0267		M4-C2-M12-C2	0		M4-C2-M12-C2	0
	Akkermansiaceae	MM-C1	M36-C3	0.5431			M4-C1-M12-C1	0		M4-C1-M12-C2	0		M4-C2-M12-C3	0.0991		M4-C2-M12-C3	0		M4-C2-M12-C3	0.0008		M4-C2-M12-C3	0		M4-C2-M12-C3	0.2104		M4-C2-M12-C3	0		M4-C2-M12-C3	0
	Akkermansiaceae	MM-C2	MM-C3	0.0427			M4-C1-M12-C2	0		M4-C1-M12-C3	0		M4-C2-M12-C4	0.7781		M4-C2-M12-C4	0.723		M4-C2-M12-C4	0.069		M4-C2-M12-C4	0		M4-C2-M12-C4	0.2666		M4-C2-M12-C4	0.0028		M4-C2-M12-C4	0
	Akkermansiaceae	MM-C2	M4-C1	0.0006			M4-C1-M12-C3	0		M4-C1-M12-C4	0		M4-C2-M24-C1	0		M4-C2-M24-C1	0		M4-C2-M24-C1	0		M4-C2-M24-C1	0		M4-C2-M24-C1	0.3025		M4-C2-M24-C1	0		M4-C2-M24-C1	0
	Akkermansiaceae	MM-C2	M4-C2	0.0003			M4-C1-M24-C1	0		M4-C1-M24-C1	0		M4-C2-M24-C2	0		M4-C2-M24-C2	0		M4-C2-M24-C2	0		M4-C2-M24-C2	0		M4-C2-M24-C2	0.0431		M4-C2-M24-C2	0		M4-C2-M24-C2	0
	Akkermansiaceae	MM-C2	M12-C1	0.0075			M4-C1-M24-C2	0		M4-C1-M24-C2	0		M4-C2-M36-C1	0		M4-C2-M36-C1	0		M4-C2-M36-C1	0		M4-C2-M36-C1	0		M4-C2-M36-C1	0.1811		M4-C2-M36-C1	0		M4-C2-M36-C1	0
	Akkermansiaceae	MM-C2	M12-C2	0.0073			M4-C1-M36-C1	0		M4-C1-M36-C1	0		M4-C2-M36-C2	0		M4-C2-M36-C2	0		M4-C2-M36-C2	0		M4-C2-M36-C2	0		M4-C2-M36-C2	0.3565		M4-C2-M36-C2	0		M4-C2-M36-C2	0
	Akkermansiaceae	MM-C2	M12-C3	0			M4-C1-M36-C2	0		M4-C1-M36-C2	0		M4-C2-M36-C3	0		M4-C2-M36-C3	0.0002		M4-C2-M36-C3	0		M4-C2-M36-C3	0		M4-C2-M36-C3	0.0011		M4-C2-M36-C3	0		M4-C2-M36-C3	0
	Akkermansiaceae	MM-C2	M12-C4	0.0625			M4-C1-M36-C3	0		M4-C1-M36-C3	0		M12-C1-M12-C2	0.005		M12-C1-M12-C2	0.0279		M12-C1-M12-C2	0.0923		M12-C1-M12-C2	0.0007		M12-C1-M12-C2	0.2267		M12-C1-M12-C2	0.0634		M12-C1-M12-C2	0.006
	Akkermansiaceae	MM-C2	M24-C1	0.0003			M4-C2-M12-C1	0		M4-C2-M12-C1	0		M12-C1-M12-C3	0.0535		M12-C1-M12-C3	0.2567		M12-C1-M12-C3	0.5593		M12-C1-M12-C3	0.3308		M12-C1-M12-C3	0.9517		M12-C1-M12-C3	0.5698		M12-C1-M12-C3	0.8711
	Akkermansiaceae	MM-C2	M24-C2	0.0285			M4-C2-M12-C2	0		M4-C2-M12-C2	0		M12-C1-M12-C4	0.872		M12-C1-M12-C4	0.001		M12-C1-M12-C4	0.1536		M12-C1-M12-C4	0.3308		M12-C1-M12-C4	0.0108		M12-C1-M12-C4	0.0072		M12-C1-M12-C4	0.9698
	Akkermansiaceae	MM-C2	M36-C1	0.0015			M4-C2-M12-C3	0		M4-C2-M12-C3	0		M12-C1-M24-C1	0		M12-C1-M24-C1	0		M12-C1-M24-C1	0		M12-C1-M24-C1	0.0993		M12-C1-M24-C1	0.6051		M12-C1-M24-C1	0.1274		M12-C1-M24-C1	0.0036
	Akkermansiaceae	MM-C2	M36-C2	0.0017			M4-C2-M12-C4	0		M4-C2-M12-C4	0		M12-C1-M24-C2	0		M12-C1-M24-C2	0.3835		M12-C1-M24-C2	0.0096		M12-C1-M24-C2	0.0017		M12-C1-M24-C2	0.4463		M12-C1-M24-C2	0.3315		M12-C1-M24-C2	0.9905
	Akkermansiaceae	MM-C2	M36-C3	0.0444			M4-C2-M24-C1	0		M4-C2-M24-C1	0		M12-C1-M36-C1	0		M12-C1-M36-C1	0		M12-C1-M36-C1	0		M12-C1-M36-C1	0.5507		M12-C1-M36-C1	0.0026		M12-C1-M36-C1	0.6466		M12-C1-M36-C1	0.0823
	Akkermansiaceae	MM-C3	M4-C1	0			M4-C2-M24-C2	0		M4-C2-M24-C2	0		M12-C1-M36-C2	0		M12-C1-M36-C2	0		M12-C1-M36-C2	0		M12-C1-M36-C2	0.3465		M12-C1-M36-C2	0.0038		M12-C1-M36-C2	0.5698		M12-C1-M36-C2	0.0045
	Akkermansiaceae	MM-C3	M4-C2	0			M4-C2-M36-C1	0		M4-C2-M36-C1	0		M12-C1-M36-C3	0		M12-C1-M36-C3	0.7099		M12-C1-M36-C3	0.1104		M12-C1-M36-C3	0		M12-C1-M36-C3	0.0034		M12-C1-M36-C3	0.0525		M12-C1-M36-C3	0.8711
	Akkermansiaceae	MM-C3	M12-C1	0.0277			M4-C2-M36-C2	0		M4-C2-M36-C2	0		M12-C2-M12-C3	0.6289		M12-C2-M12-C3	0.7133		M12-C2-M12-C3	0.5206		M12-C2-M12-C3	0.1434		M12-C2-M12-C3	0.5378		M12-C2-M12-C3	0.4117		M12-C2-M12-C3	0.0045
	Akkermansiaceae	MM-C3	M12-C2	0.0417			M4-C2-M36-C3	0		M4-C2-M36-C3	0		M12-C2-M12-C4	0.0367		M12-C2-M12-C4	0		M12-C2-M12-C4	0.0067		M12-C2-M12-C4	0.1264		M12-C2-M12-C4	0.0026		M12-C2-M12-C4	0		M12-C2-M12-C4	0.0374
	Akkermansiaceae	MM-C3	M12-C3	0			M12-C1-M12-C3	0		M12-C1-M12-C2	0		M12-C2-M24-C1	0		M12-C2-M24-C1	0.0064		M12-C2-M24-C1	0.0009		M12-C2-M24-C1	0.0347		M12-C2-M24-C1	0.0844		M12-C2-M24-C1	0.6066		M12-C2-M24-C1	0.9894
	Akkermansiaceae	MM-C3	M12-C4	0.4954			M12-C1-M12-C4	0		M12-C1-M12-C4	0		M12-C2-M24-C2	0		M12-C2-M24-C2	0.2944		M12-C2-M24-C2	0.3883		M12-C2-M24-C2	0		M12-C2-M24-C2	0.5791		M12-C2-M24-C2	0.0036		M12-C2-M24-C2	0.013
	Akkermansiaceae	MM-C3	M24-C1	0			M12-C1-M24-C1	0		M12-C1-M24-C2	0		M12-C2-M36-C1	0		M12-C2-M36-C1	0.001		M12-C2-M36-C1	0		M12-C2-M36-C1	0.0181		M12-C2-M36-C1	0		M12-C2-M36-C1	0.6298		M12-C2-M36-C1	0.5035
	Akkermansiaceae	MM-C3	M24-C2	0.7924			M12-C1-M36-C2	0		M12-C1-M36-C1	0		M12-C2-M36-C2	0		M12-C2-M36-C2	0.0049		M12-C2-M36-C2	0		M12-C2-M36-C2	0.0092		M12-C2-M36-C2	0		M12-C2-M36-C2	0.2732		M12-C2-M36-C2	0.8974
	Akkermansiaceae	MM-C3	M36-C1	0			M12-C1-M36-C3	0		M12-C1-M36-C2	0		M12-C2-M36-C3	0.0187		M12-C2-M36-C3	0.2136		M12-C2-M36-C3	0.7679		M12-C2-M36-C3	0		M12-C2-M36-C3	0.0985		M12-C2-M36-C3	0.0003		M12-C2-M36-C3	0.0715
	Akkermansiaceae	MM-C3	M36-C2	0.001			M12-C2-M12-C3	0		M12-C1-M36-C3	0		M12-C3-M12-C4	0.1449		M12-C3-M12-C4	0.0006		M12-C3-M12-C4	0.0972		M12-C3-M12-C4	0.9851		M12-C3-M12-C4	0.0368		M12-C3-M12-C4	0.0039		M12-C3-M12-C4	0.8464
	Akkermansiaceae	MM-C3	M36-C3	0.3439			M12-C2-M12-C4	0		M12-C2-M24-C1	0		M12-C3-M24-C1	0		M12-C3-M24-C1	0.0069		M12-C3-M24-C1	0.0009		M12-C3-M24-C1	0.927		M12-C3-M24-C1	0.604		M12-C3-M24-C1	0.5698		M12-C3-M24-C1	0.0042
	Akkermansiaceae	M4-C1	M4-C2	0.4954			M12-C2-M36-C2	0		M12-C2-M24-C2	0		M12-C3-M24-C2	0		M12-C3-M24-C2	0.7105		M12-C3-M24-C2	0.1676		M12-C3-M24-C2	0.0004		M12-C3-M24-C2	0.6846		M12-C3-M24-C2	0.1274		M12-C3-M24-C2	0.8974
	Akkermansiaceae	M4-C1	M12-C1	0.0003			M12-C2-M36-C3	0		M12-C2-M36-C1	0		M12-C3-M36-C1	0		M12-C3-M36-C1	0.0021		M12-C3-M36-C1	0		M12-C3-M36-C1	0.6068		M12-C3-M36-C1	0.0252		M12-C3-M36-C1	0.987		M12-C3-M36-C1	0.0754
	Akkermansiaceae	M4-C1	M12-C2	0.004			M12-C3-M12-C4	0		M12-C2-M36-C2	0		M12-C3-M36-C2	0		M12-C3-M36-C2	0.0046		M12-C3-M36-C2	0		M12-C3-M36-C2	0.6634		M12-C3-M36-C2	0.0397		M12-C3-M36-C2	0.9713		M12-C3-M36-C2	0.0036
	Akkermansiaceae	M4-C1	M12-C3	0.1877			M12-C3-M24-C1	0		M12-C2-M36-C3	0		M12-C3-M36-C3	0.0128		M12-C3-M36-C3	0.5646		M12-C3-M36-C3	0.4629		M12-C3-M36-C3	0		M12-C3-M36-C3	0.0576		M12-C3-M36-C3	0.0236		M12-C3-M36-C3	0.7319
	Akkermansiaceae	M4-C1	M12-C4	0.0202			M12-C3-M24-C2	0		M12-C3-M24-C1	0		M12-C4-M24-C1	0		M12-C4-M24-C1	0		M12-C4-M24-C1	0		M12-C4-M24-C1	0.9215		M12-C4-M24-C1	0.0263		M12-C4-M24-C1	0		M12-C4-M24-C1	0.0336
	Akkermansiaceae	M4-C1	M24-C1	0.0751			M12-C3-M36-C1	0		M12-C3-M24-C2	0		M12-C4-M24-C2	0		M12-C4-M24-C2	0.0002		M12-C4-M24-C2	0.0004		M12-C4-M24-C2	0.0005		M12-C4-M24-C2	0.0039		M12-C4-M24-C2	0.0737		M12-C4-M24-C2	0.9905
	Akkermansiaceae	M4-C1	M24-C2	0			M12-C3-M36-C2	0		M12-C3-M36-C1	0		M12-C4-M36-C1	0		M12-C4-M36-C1	0		M12-C4-M36-C1	0		M12-C4-M36-C1	0.6647		M12-C4-M36-C1	0.9876		M12-C4-M36-C1	0.0178		M12-C4-M36-C1	0.2488
	Akkermansiaceae	M4-C1	M36-C1	0.0032			M12-C3-M36-C3	0		M12-C3-M36-C2	0		M12-C4-M36-C2	0		M12-C4-M36-C2	0		M12-C4-M36-C2	0		M12-C4-M36-C2	0.7852		M12-C4-M36-C2	0.5791		M12-C4-M36-C2	0.0016		M12-C4-M36-C2	0.0238
	Akkermansiaceae	M4-C1	M36-C2	0.0008			M12-C4-M24-C1	0		M12-C3-M36-C3	0		M12-C4-M36-C3	0.0002		M12-C4-M36-C3	0.0039		M12-C4-M36-C3	0.0107		M12-C4-M36-C3	0		M12-C4-M36-C3	0		M12-C4-M36-C3	0.5329		M12-C4-M36-C3	0.9894
	Akkermansiaceae	M4-C1	M36-C3	0.0003			M12-C4-M24-C2	0		M12-C4-M24-C1	0		M24-C1-M24-C2	0.2352		M24-C1-M24-C2	0.0002		M24-C1-M24-C2	0.0192		M24-C1-M24-C2	0		M24-C1-M24-C2	0.1811		M24-C1-M24-C2	0.0048		M24-C1-M24-C2	0.0068
	Akkermansiaceae	M4-C2	M12-C1	0.0017			M12-C4-M36-C1	0		M12-C4-M24-C2	0		M24-C1-M36-C1	0		M24-C1-M36-C1	0.36		M24-C1-M36-C1	0.0114		M24-C1-M36-C1	0.5198		M24-C1-M36-C1	0.0055		M24-C1-M36-C1	0.6668		M24-C1-M36-C1	0.5551
	Akkermansiaceae	M4-C2	M12-C2	0.0033			M12-C4-M36-C2	0		M12-C4-M36-C1	0		M24-C1-M36-C2	0.0057		M24-C1-M36-C2	0.723		M24-C1-M36-C2	0.0107		M24-C1-M36-C2	0.5396		M24-C1-M36-C2	0.0108		M24-C1-M36-C2	0.4809		M24-C1-M36-C2	0.9225
	Akkermansiaceae	M4-C2	M12-C3	0.8784			M12-C4-M36-C3	0		M12-C4-M36-C2	0		M24-C1-M36-C3	0.3481		M24-C1-M36-C3	0.0012		M24-C1-M36-C3	0.0188		M24-C1-M36-C3	0		M24-C1-M36-C3	0.0004		M24-C1-M36-C3	0.0003		M24-C1-M36-C3	0.0509
	Akkermansiaceae	M4-C2	M12-C4	0.0153			M24-C1-M36-C1	0		M12-C4-M36-C3	0		M24-C2-M36-C1	0.003		M24-C2-M36-C1	0		M24-C2-M36-C1	0		M24-C2-M36-C1	0.0004		M24-C2-M36-C1	0		M24-C2-M36-C1	0.1789		M24-C2-M36-C1	0.1349
	Akkermansiaceae	M4-C2	M24-C1	0.0417			M24-C1-M36-C2	0		M24-C1-M24-C2	0		M24-C2-M36-C2	0.1995		M24-C2-M36-C2	0.0002		M24-C2-M36-C2	0		M24-C2-M36-C2	0		M24-C2-M36-C2	0.0004		M24-C2-M36-C2	0.1001		M24-C2-M36-C2	0.0089
	Akkermansiaceae	M4-C2	M24-C2	0			M24-C2-M36-C2	0		M24-C1-M36-C1	0		M24-C2-M36-C3	0.117		M24-C2-M36-C3	0.7412		M24-C2-M36-C3	0.5681		M24-C2-M36-C3	0.0485		M24-C2-M36-C3	0.0154		M24-C2-M36-C3	0.3469		M24-C2-M36-C3	0.9335
	Akkermansiaceae	M4-C2	M36-C1	0.0068			M24-C2-M36-C3	0		M24-C1-M36-C2	0		M36-C1-M36-C2	0.0367		M36-C1-M36-C2	0.5608		M36-C1-M36-C2	0.6268		M36-C1-M36-C2	0.8964		M36-C1-M36-C2	0.4379		M36-C1-M36-C2	0.8112		M36-C1-M36-C2	0.4468
	Akkermansiaceae	M4-C2	M36-C2	0.0023			M36-C1-M36-C2	0		M24-C1-M36-C3	0		M36-C1-M36-C3	0.0005		M36-C1-M36-C3	0.0002		M36-C1-M36-C3	0		M36-C1-M36-C3	0		M36-C1-M36-C3	0		M36-C1-M36-C3	0.0846		M36-C1-M36-C3	0.276
	Akkermansiaceae	M4-C2	M36-C3	0.0008			M36-C1-M36-C3	0		M24-C2-M36-C3	0		M36-C2-M36-C3	0.0074		M36-C2-M36-C3	0.0007		M36-C2-M36-C3	0		M36-C2-M36-C3	0		M36-C2-M36-C3	0		M36-C2-M36-C3	0.0094		M36-C2-M36-C3	0.0346
	Akkermansiaceae	M12-C1	M12-C2	0.9835			M24-C1-M24-C2	0.0001		M36-C1-M36-C3	0
	Akkermansiaceae	M12-C1	M12-C3	0			M24-C1-M36-C3	0.0087		M36-C2-M36-C3	0
	Akkermansiaceae	M12-C1	M12-C4	0.4139			M12-C2-M36-C1	0.0088		M12-C1-M12-C3	0.0001
	Akkermansiaceae	M12-C1	M24-C1	0.0008			M4-C1-M12-C4	0.0154		M12-C2-M12-C3	0.001
	Akkermansiaceae	M12-C1	M24-C2	0.0357			M12-C1-M12-C2	0.0218		M12-C3-M12-C4	0.0315
	Akkermansiaceae	M12-C1	M36-C1	0.1968			M12-C2-M24-C1	0.0334		M12-C1-M24-C1	0.0345
	Akkermansiaceae	M12-C1	M36-C2	0.6225			M36-C2-M36-C3	0.0892		M12-C2-M12-C4	0.1471
	Akkermansiaceae	M12-C1	M36-C3	0.1657			M12-C2-M24-C2	0.1311		M24-C2-M36-C1	0.1848
	Akkermansiaceae	M12-C2	M12-C3	0			M24-C2-M36-C1	0.3388		MM-M36-C3	0.2343
	Akkermansiaceae	M12-C2	M12-C4	0.4614			M12-C1-M36-C1	0.3821		M24-C2-M36-C2	0.4298
	Akkermansiaceae	M12-C2	M24-C1	0.0099			M12-C1-M24-C2	0.6939		M36-C1-M36-C2	0.6754
	Akkermansiaceae	M12-C2	M24-C2	0.0924
	Akkermansiaceae	M12-C2	M36-C1	0.2716
	Akkermansiaceae	M12-C2	M36-C2	0.6861
	Akkermansiaceae	M12-C2	M36-C3	0.3045
	Akkermansiaceae	M12-C3	M12-C4	0.0003
	Akkermansiaceae	M12-C3	M24-C1	0
	Akkermansiaceae	M12-C3	M24-C2	0
	Akkermansiaceae	M12-C3	M36-C1	0
	Akkermansiaceae	M12-C3	M36-C2	0
	Akkermansiaceae	M12-C3	M36-C3	0
	Akkermansiaceae	M12-C4	M24-C1	0.0285
	Akkermansiaceae	M12-C4	M24-C2	0.5431
	Akkermansiaceae	M12-C4	M36-C1	0.0752
	Akkermansiaceae	M12-C4	M36-C2	0.2761
	Akkermansiaceae	M12-C4	M36-C3	0.9835
	Akkermansiaceae	M24-C1	M24-C2	0
	Akkermansiaceae	M24-C1	M36-C1	0.0354
	Akkermansiaceae	M24-C1	M36-C2	0.0008
	Akkermansiaceae	M24-C1	M36-C3	0.0006
	Akkermansiaceae	M24-C2	M36-C1	0
	Akkermansiaceae	M24-C2	M36-C2	0.0006
	Akkermansiaceae	M24-C2	M36-C3	0.4614
	Akkermansiaceae	M36-C1	M36-C2	0.2624
	Akkermansiaceae	M36-C1	M36-C3	0.0076
	Akkermansiaceae	M36-C2	M36-C3	0.0708
	Bacteroidaceae	MM-C1	MM-C2	0
	Bacteroidaceae	MM-C1	MM-C3	0
	Bacteroidaceae	MM-C1	M4-C1	0
	Bacteroidaceae	MM-C1	M4-C2	0
	Bacteroidaceae	MM-C1	M12-C1	0.174
	Bacteroidaceae	MM-C1	M12-C2	0
	Bacteroidaceae	MM-C1	M12-C3	0.003
	Bacteroidaceae	MM-C1	M12-C4	0
	Bacteroidaceae	MM-C1	M24-C1	0.0564
	Bacteroidaceae	MM-C1	M24-C2	0
	Bacteroidaceae	MM-C1	M36-C1	0
	Bacteroidaceae	MM-C1	M36-C2	0.0049
	Bacteroidaceae	MM-C1	M36-C3	0
	Bacteroidaceae	MM-C2	MM-C3	0
	Bacteroidaceae	MM-C2	M4-C1	0
	Bacteroidaceae	MM-C2	M4-C2	0.0096
	Bacteroidaceae	MM-C2	M12-C1	0
	Bacteroidaceae	MM-C2	M12-C2	0
	Bacteroidaceae	MM-C2	M12-C3	0
	Bacteroidaceae	MM-C2	M12-C4	0
	Bacteroidaceae	MM-C2	M24-C1	0
	Bacteroidaceae	MM-C2	M24-C2	0
	Bacteroidaceae	MM-C2	M36-C1	0
	Bacteroidaceae	MM-C2	M36-C2	0
	Bacteroidaceae	MM-C2	M36-C3	0
	Bacteroidaceae	MM-C3	M4-C1	0
	Bacteroidaceae	MM-C3	M4-C2	0
	Bacteroidaceae	MM-C3	M12-C1	0
	Bacteroidaceae	MM-C3	M12-C2	0
	Bacteroidaceae	MM-C3	M12-C3	0
	Bacteroidaceae	MM-C3	M12-C4	0.0155
	Bacteroidaceae	MM-C3	M24-C1	0
	Bacteroidaceae	MM-C3	M24-C2	0.1991
	Bacteroidaceae	MM-C3	M36-C1	0.1069
	Bacteroidaceae	MM-C3	M36-C2	0
	Bacteroidaceae	MM-C3	M36-C3	0.526
	Bacteroidaceae	M4-C1	M4-C2	0
	Bacteroidaceae	M4-C1	M12-C1	0
	Bacteroidaceae	M4-C1	M12-C2	0
	Bacteroidaceae	M4-C1	M12-C3	0.0067
	Bacteroidaceae	M4-C1	M12-C4	0.174
	Bacteroidaceae	M4-C1	M24-C1	0
	Bacteroidaceae	M4-C1	M24-C2	0.0001
	Bacteroidaceae	M4-C1	M36-C1	0
	Bacteroidaceae	M4-C1	M36-C2	0
	Bacteroidaceae	M4-C1	M36-C3	0
	Bacteroidaceae	M4-C2	M12-C1	0
	Bacteroidaceae	M4-C2	M12-C2	0
	Bacteroidaceae	M4-C2	M12-C3	0
	Bacteroidaceae	M4-C2	M12-C4	0
	Bacteroidaceae	M4-C2	M24-C1	0
	Bacteroidaceae	M4-C2	M24-C2	0
	Bacteroidaceae	M4-C2	M36-C1	0
	Bacteroidaceae	M4-C2	M36-C2	0
	Bacteroidaceae	M4-C2	M36-C3	0
	Bacteroidaceae	M12-C1	M12-C2	0
	Bacteroidaceae	M12-C1	M12-C3	0.0196
	Bacteroidaceae	M12-C1	M12-C4	0
	Bacteroidaceae	M12-C1	M24-C1	0.5928
	Bacteroidaceae	M12-C1	M24-C2	0
	Bacteroidaceae	M12-C1	M36-C1	0
	Bacteroidaceae	M12-C1	M36-C2	0.0998
	Bacteroidaceae	M12-C1	M36-C3	0
	Bacteroidaceae	M12-C2	M12-C3	0
	Bacteroidaceae	M12-C2	M12-C4	0
	Bacteroidaceae	M12-C2	M24-C1	0
	Bacteroidaceae	M12-C2	M24-C2	0
	Bacteroidaceae	M12-C2	M36-C1	0
	Bacteroidaceae	M12-C2	M36-C2	0
	Bacteroidaceae	M12-C2	M36-C3	0
	Bacteroidaceae	M12-C3	M12-C4	0.0004
	Bacteroidaceae	M12-C3	M24-C1	0.1544
	Bacteroidaceae	M12-C3	M24-C2	0
	Bacteroidaceae	M12-C3	M36-C1	0
	Bacteroidaceae	M12-C3	M36-C2	0.5112
	Bacteroidaceae	M12-C3	M36-C3	0
	Bacteroidaceae	M12-C4	M24-C1	0
	Bacteroidaceae	M12-C4	M24-C2	0.191
	Bacteroidaceae	M12-C4	M36-C1	0.0012
	Bacteroidaceae	M12-C4	M36-C2	0
	Bacteroidaceae	M12-C4	M36-C3	0.0175
	Bacteroidaceae	M24-C1	M24-C2	0
	Bacteroidaceae	M24-C1	M36-C1	0
	Bacteroidaceae	M24-C1	M36-C2	0.5661
	Bacteroidaceae	M24-C1	M36-C3	0
	Bacteroidaceae	M24-C2	M36-C1	0.0075
	Bacteroidaceae	M24-C2	M36-C2	0
	Bacteroidaceae	M24-C2	M36-C3	0.1459
	Bacteroidaceae	M36-C1	M36-C2	0
	Bacteroidaceae	M36-C1	M36-C3	0.5557
	Bacteroidaceae	M36-C2	M36-C3	0
	Bifidobacteriaceae	MM-C1	MM-C2	0.4124
	Bifidobacteriaceae	MM-C1	MM-C3	0.3233
	Bifidobacteriaceae	MM-C1	M4-C1	0
	Bifidobacteriaceae	MM-C1	M4-C2	0
	Bifidobacteriaceae	MM-C1	M12-C1	0
	Bifidobacteriaceae	MM-C1	M12-C2	0
	Bifidobacteriaceae	MM-C1	M12-C3	0
	Bifidobacteriaceae	MM-C1	M12-C4	0
	Bifidobacteriaceae	MM-C1	M24-C1	0
	Bifidobacteriaceae	MM-C1	M24-C2	0
	Bifidobacteriaceae	MM-C1	M36-C1	0
	Bifidobacteriaceae	MM-C1	M36-C2	0
	Bifidobacteriaceae	MM-C1	M36-C3	0
	Bifidobacteriaceae	MM-C2	MM-C3	0.1014
	Bifidobacteriaceae	MM-C2	M4-C1	0
	Bifidobacteriaceae	MM-C2	M4-C2	0
	Bifidobacteriaceae	MM-C2	M12-C1	0
	Bifidobacteriaceae	MM-C2	M12-C2	0
	Bifidobacteriaceae	MM-C2	M12-C3	0
	Bifidobacteriaceae	MM-C2	M12-C4	0
	Bifidobacteriaceae	MM-C2	M24-C1	0
	Bifidobacteriaceae	MM-C2	M24-C2	0
	Bifidobacteriaceae	MM-C2	M36-C1	0
	Bifidobacteriaceae	MM-C2	M36-C2	0
	Bifidobacteriaceae	MM-C2	M36-C3	0
	Bifidobacteriaceae	MM-C3	M4-C1	0
	Bifidobacteriaceae	MM-C3	M4-C2	0
	Bifidobacteriaceae	MM-C3	M12-C1	0
	Bifidobacteriaceae	MM-C3	M12-C2	0
	Bifidobacteriaceae	MM-C3	M12-C3	0
	Bifidobacteriaceae	MM-C3	M12-C4	0
	Bifidobacteriaceae	MM-C3	M24-C1	0
	Bifidobacteriaceae	MM-C3	M24-C2	0
	Bifidobacteriaceae	MM-C3	M36-C1	0
	Bifidobacteriaceae	MM-C3	M36-C2	0
	Bifidobacteriaceae	MM-C3	M36-C3	0.0002
	Bifidobacteriaceae	M4-C1	M4-C2	0
	Bifidobacteriaceae	M4-C1	M12-C1	0
	Bifidobacteriaceae	M4-C1	M12-C2	0
	Bifidobacteriaceae	M4-C1	M12-C3	0
	Bifidobacteriaceae	M4-C1	M12-C4	0.0052
	Bifidobacteriaceae	M4-C1	M24-C1	0
	Bifidobacteriaceae	M4-C1	M24-C2	0
	Bifidobacteriaceae	M4-C1	M36-C1	0
	Bifidobacteriaceae	M4-C1	M36-C2	0
	Bifidobacteriaceae	M4-C1	M36-C3	0
	Bifidobacteriaceae	M4-C2	M12-C1	0
	Bifidobacteriaceae	M4-C2	M12-C2	0
	Bifidobacteriaceae	M4-C2	M12-C3	0
	Bifidobacteriaceae	M4-C2	M12-C4	0
	Bifidobacteriaceae	M4-C2	M24-C1	0
	Bifidobacteriaceae	M4-C2	M24-C2	0
	Bifidobacteriaceae	M4-C2	M36-C1	0
	Bifidobacteriaceae	M4-C2	M36-C2	0
	Bifidobacteriaceae	M4-C2	M36-C3	0
	Bifidobacteriaceae	M12-C1	M12-C2	0
	Bifidobacteriaceae	M12-C1	M12-C3	0.0001
	Bifidobacteriaceae	M12-C1	M12-C4	0
	Bifidobacteriaceae	M12-C1	M24-C1	0
	Bifidobacteriaceae	M12-C1	M24-C2	0
	Bifidobacteriaceae	M12-C1	M36-C1	0.0001
	Bifidobacteriaceae	M12-C1	M36-C2	0
	Bifidobacteriaceae	M12-C1	M36-C3	0
	Bifidobacteriaceae	M12-C2	M12-C3	0.003
	Bifidobacteriaceae	M12-C2	M12-C4	0
	Bifidobacteriaceae	M12-C2	M24-C1	0.8698
	Bifidobacteriaceae	M12-C2	M24-C2	0.0033
	Bifidobacteriaceae	M12-C2	M36-C1	0.003
	Bifidobacteriaceae	M12-C2	M36-C2	0.0011
	Bifidobacteriaceae	M12-C2	M36-C3	0.0033
	Bifidobacteriaceae	M12-C3	M12-C4	0
	Bifidobacteriaceae	M12-C3	M24-C1	0.0028
	Bifidobacteriaceae	M12-C3	M24-C2	0.8632
	Bifidobacteriaceae	M12-C3	M36-C1	0.955
	Bifidobacteriaceae	M12-C3	M36-C2	0
	Bifidobacteriaceae	M12-C3	M36-C3	0
	Bifidobacteriaceae	M12-C4	M24-C1	0
	Bifidobacteriaceae	M12-C4	M24-C2	0
	Bifidobacteriaceae	M12-C4	M36-C1	0
	Bifidobacteriaceae	M12-C4	M36-C2	0
	Bifidobacteriaceae	M12-C4	M36-C3	0
	Bifidobacteriaceae	M24-C1	M24-C2	0.0026
	Bifidobacteriaceae	M24-C1	M36-C1	0.003
	Bifidobacteriaceae	M24-C1	M36-C2	0.0001
	Bifidobacteriaceae	M24-C1	M36-C3	0.0023
	Bifidobacteriaceae	M24-C2	M36-C1	0.8698
	Bifidobacteriaceae	M24-C2	M36-C2	0
	Bifidobacteriaceae	M24-C2	M36-C3	0
	Bifidobacteriaceae	M36-C1	M36-C2	0
	Bifidobacteriaceae	M36-C1	M36-C3	0
	Bifidobacteriaceae	M36-C2	M36-C3	0.9464
	Coriobacteriaceae	MM-C1	MM-C2	0.3504
	Coriobacteriaceae	MM-C1	MM-C3	0.0797
	Coriobacteriaceae	MM-C1	M4-C1	0
	Coriobacteriaceae	MM-C1	M4-C2	0
	Coriobacteriaceae	MM-C1	M12-C1	0
	Coriobacteriaceae	MM-C1	M12-C2	0.0118
	Coriobacteriaceae	MM-C1	M12-C3	0.0027
	Coriobacteriaceae	MM-C1	M12-C4	0.0004
	Coriobacteriaceae	MM-C1	M24-C1	0.0004
	Coriobacteriaceae	MM-C1	M24-C2	0
	Coriobacteriaceae	MM-C1	M36-C1	0
	Coriobacteriaceae	MM-C1	M36-C2	0.0029
	Coriobacteriaceae	MM-C1	M36-C3	0.0002
	Coriobacteriaceae	MM-C2	MM-C3	0.0109
	Coriobacteriaceae	MM-C2	M4-C1	0.0002
	Coriobacteriaceae	MM-C2	M4-C2	0
	Coriobacteriaceae	MM-C2	M12-C1	0.0002
	Coriobacteriaceae	MM-C2	M12-C2	0.0029
	Coriobacteriaceae	MM-C2	M12-C3	0.0026
	Coriobacteriaceae	MM-C2	M12-C4	0.0008
	Coriobacteriaceae	MM-C2	M24-C1	0.0012
	Coriobacteriaceae	MM-C2	M24-C2	0.0004
	Coriobacteriaceae	MM-C2	M36-C1	0.0002
	Coriobacteriaceae	MM-C2	M36-C2	0.0041
	Coriobacteriaceae	MM-C2	M36-C3	0.0002
	Coriobacteriaceae	MM-C3	M4-C1	0
	Coriobacteriaceae	MM-C3	M4-C2	0
	Coriobacteriaceae	MM-C3	M12-C1	0
	Coriobacteriaceae	MM-C3	M12-C2	0.0192
	Coriobacteriaceae	MM-C3	M12-C3	0.0096
	Coriobacteriaceae	MM-C3	M12-C4	0.0004
	Coriobacteriaceae	MM-C3	M24-C1	0.0002
	Coriobacteriaceae	MM-C3	M24-C2	0
	Coriobacteriaceae	MM-C3	M36-C1	0
	Coriobacteriaceae	MM-C3	M36-C2	0.0261
	Coriobacteriaceae	MM-C3	M36-C3	0.0009
	Coriobacteriaceae	M4-C1	M4-C2	0.8909
	Coriobacteriaceae	M4-C1	M12-C1	0
	Coriobacteriaceae	M4-C1	M12-C2	0
	Coriobacteriaceae	M4-C1	M12-C3	0
	Coriobacteriaceae	M4-C1	M12-C4	0
	Coriobacteriaceae	M4-C1	M24-C1	0
	Coriobacteriaceae	M4-C1	M24-C2	0
	Coriobacteriaceae	M4-C1	M36-C1	0
	Coriobacteriaceae	M4-C1	M36-C2	0
	Coriobacteriaceae	M4-C1	M36-C3	0
	Coriobacteriaceae	M4-C2	M12-C1	0
	Coriobacteriaceae	M4-C2	M12-C2	0
	Coriobacteriaceae	M4-C2	M12-C3	0
	Coriobacteriaceae	M4-C2	M12-C4	0
	Coriobacteriaceae	M4-C2	M24-C1	0
	Coriobacteriaceae	M4-C2	M24-C2	0
	Coriobacteriaceae	M4-C2	M36-C1	0
	Coriobacteriaceae	M4-C2	M36-C2	0
	Coriobacteriaceae	M4-C2	M36-C3	0
	Coriobacteriaceae	M12-C1	M12-C2	0.0161
	Coriobacteriaceae	M12-C1	M12-C3	0.1092
	Coriobacteriaceae	M12-C1	M12-C4	0.2204
	Coriobacteriaceae	M12-C1	M24-C1	0.0002
	Coriobacteriaceae	M12-C1	M24-C2	0.1533
	Coriobacteriaceae	M12-C1	M36-C1	0.2109
	Coriobacteriaceae	M12-C1	M36-C2	0
	Coriobacteriaceae	M12-C1	M36-C3	0.0012
	Coriobacteriaceae	M12-C2	M12-C3	0.5802
	Coriobacteriaceae	M12-C2	M12-C4	0.3058
	Coriobacteriaceae	M12-C2	M24-C1	0.8251
	Coriobacteriaceae	M12-C2	M24-C2	0.0028
	Coriobacteriaceae	M12-C2	M36-C1	0.0021
	Coriobacteriaceae	M12-C2	M36-C2	0.6366
	Coriobacteriaceae	M12-C2	M36-C3	0.8909
	Coriobacteriaceae	M12-C3	M12-C4	0.796
	Coriobacteriaceae	M12-C3	M24-C1	0.7756
	Coriobacteriaceae	M12-C3	M24-C2	0.0193
	Coriobacteriaceae	M12-C3	M36-C1	0.0203
	Coriobacteriaceae	M12-C3	M36-C2	0.1875
	Coriobacteriaceae	M12-C3	M36-C3	0.7589
	Coriobacteriaceae	M12-C4	M24-C1	0.3504
	Coriobacteriaceae	M12-C4	M24-C2	0.0414
	Coriobacteriaceae	M12-C4	M36-C1	0.0484
	Coriobacteriaceae	M12-C4	M36-C2	0.0997
	Coriobacteriaceae	M12-C4	M36-C3	0.2918
	Coriobacteriaceae	M24-C1	M24-C2	0
	Coriobacteriaceae	M24-C1	M36-C1	0
	Coriobacteriaceae	M24-C1	M36-C2	0.1621
	Coriobacteriaceae	M24-C1	M36-C3	0.8233
	Coriobacteriaceae	M24-C2	M36-C1	0.9497
	Coriobacteriaceae	M24-C2	M36-C2	0
	Coriobacteriaceae	M24-C2	M36-C3	0
	Coriobacteriaceae	M36-C1	M36-C2	0
	Coriobacteriaceae	M36-C1	M36-C3	0
	Coriobacteriaceae	M36-C2	M36-C3	0.3099
	Enterobacteriaceae	MM-C1	MM-C2	0.3035
	Enterobacteriaceae	MM-C1	MM-C3	0.7533
	Enterobacteriaceae	MM-C1	M4-C1	0
	Enterobacteriaceae	MM-C1	M4-C2	0
	Enterobacteriaceae	MM-C1	M12-C1	0.0484
	Enterobacteriaceae	MM-C1	M12-C2	0
	Enterobacteriaceae	MM-C1	M12-C3	0.0012
	Enterobacteriaceae	MM-C1	M12-C4	0
	Enterobacteriaceae	MM-C1	M24-C1	0.1664
	Enterobacteriaceae	MM-C1	M24-C2	0.0639
	Enterobacteriaceae	MM-C1	M36-C1	0.2122
	Enterobacteriaceae	MM-C1	M36-C2	0.3098
	Enterobacteriaceae	MM-C1	M36-C3	0.2384
	Enterobacteriaceae	MM-C2	MM-C3	0.1697
	Enterobacteriaceae	MM-C2	M4-C1	0.0003
	Enterobacteriaceae	MM-C2	M4-C2	0.0005
	Enterobacteriaceae	MM-C2	M12-C1	0.8316
	Enterobacteriaceae	MM-C2	M12-C2	0.0849
	Enterobacteriaceae	MM-C2	M12-C3	0.2194
	Enterobacteriaceae	MM-C2	M12-C4	0.0117
	Enterobacteriaceae	MM-C2	M24-C1	0.9898
	Enterobacteriaceae	MM-C2	M24-C2	0.9928
	Enterobacteriaceae	MM-C2	M36-C1	0.9898
	Enterobacteriaceae	MM-C2	M36-C2	0.9915
	Enterobacteriaceae	MM-C2	M36-C3	1
	Enterobacteriaceae	MM-C3	M4-C1	0
	Enterobacteriaceae	MM-C3	M4-C2	0
	Enterobacteriaceae	MM-C3	M12-C1	0.102
	Enterobacteriaceae	MM-C3	M12-C2	0.001
	Enterobacteriaceae	MM-C3	M12-C3	0.0068
	Enterobacteriaceae	MM-C3	M12-C4	0.0003
	Enterobacteriaceae	MM-C3	M24-C1	0.1599
	Enterobacteriaceae	MM-C3	M24-C2	0.0572
	Enterobacteriaceae	MM-C3	M36-C1	0.1722
	Enterobacteriaceae	MM-C3	M36-C2	0.2086
	Enterobacteriaceae	MM-C3	M36-C3	0.2465
	Enterobacteriaceae	M4-C1	M4-C2	0
	Enterobacteriaceae	M4-C1	M12-C1	0
	Enterobacteriaceae	M4-C1	M12-C2	0
	Enterobacteriaceae	M4-C1	M12-C3	0
	Enterobacteriaceae	M4-C1	M12-C4	0
	Enterobacteriaceae	M4-C1	M24-C1	0
	Enterobacteriaceae	M4-C1	M24-C2	0
	Enterobacteriaceae	M4-C1	M36-C1	0
	Enterobacteriaceae	M4-C1	M36-C2	0
	Enterobacteriaceae	M4-C1	M36-C3	0
	Enterobacteriaceae	M4-C2	M12-C1	0
	Enterobacteriaceae	M4-C2	M12-C2	0
	Enterobacteriaceae	M4-C2	M12-C3	0
	Enterobacteriaceae	M4-C2	M12-C4	0
	Enterobacteriaceae	M4-C2	M24-C1	0
	Enterobacteriaceae	M4-C2	M24-C2	0
	Enterobacteriaceae	M4-C2	M36-C1	0
	Enterobacteriaceae	M4-C2	M36-C2	0
	Enterobacteriaceae	M4-C2	M36-C3	0
	Enterobacteriaceae	M12-C1	M12-C2	0.0016
	Enterobacteriaceae	M12-C1	M12-C3	0.0616
	Enterobacteriaceae	M12-C1	M12-C4	0
	Enterobacteriaceae	M12-C1	M24-C1	0.4974
	Enterobacteriaceae	M12-C1	M24-C2	0.7994
	Enterobacteriaceae	M12-C1	M36-C1	0.6163
	Enterobacteriaceae	M12-C1	M36-C2	0.2239
	Enterobacteriaceae	M12-C1	M36-C3	0.7602
	Enterobacteriaceae	M12-C2	M12-C3	0.3452
	Enterobacteriaceae	M12-C2	M12-C4	0.019
	Enterobacteriaceae	M12-C2	M24-C1	0
	Enterobacteriaceae	M12-C2	M24-C2	0.0003
	Enterobacteriaceae	M12-C2	M36-C1	0.0014
	Enterobacteriaceae	M12-C2	M36-C2	0
	Enterobacteriaceae	M12-C2	M36-C3	0.0212
	Enterobacteriaceae	M12-C3	M12-C4	0.0017
	Enterobacteriaceae	M12-C3	M24-C1	0.0103
	Enterobacteriaceae	M12-C3	M24-C2	0.0241
	Enterobacteriaceae	M12-C3	M36-C1	0.03
	Enterobacteriaceae	M12-C3	M36-C2	0.0038
	Enterobacteriaceae	M12-C3	M36-C3	0.1247
	Enterobacteriaceae	M12-C4	M24-C1	0
	Enterobacteriaceae	M12-C4	M24-C2	0
	Enterobacteriaceae	M12-C4	M36-C1	0
	Enterobacteriaceae	M12-C4	M36-C2	0
	Enterobacteriaceae	M12-C4	M36-C3	0.0003
	Enterobacteriaceae	M24-C1	M24-C2	0.8316
	Enterobacteriaceae	M24-C1	M36-C1	0.9199
	Enterobacteriaceae	M24-C1	M36-C2	0.6231
	Enterobacteriaceae	M24-C1	M36-C3	0.9989
	Enterobacteriaceae	M24-C2	M36-C1	0.6989
	Enterobacteriaceae	M24-C2	M36-C2	0.5408
	Enterobacteriaceae	M24-C2	M36-C3	0.9333
	Enterobacteriaceae	M36-C1	M36-C2	0.851
	Enterobacteriaceae	M36-C1	M36-C3	1
	Enterobacteriaceae	M36-C2	M36-C3	0.7533
	Enterococcaceae	MM-C1	MM-C2	Low_Abundance
	Enterococcaceae	MM-C1	MM-C3	Low_Abundance
	Enterococcaceae	MM-C1	M4-C1	Low_Abundance
	Enterococcaceae	MM-C1	M4-C2	Low_Abundance
	Enterococcaceae	MM-C1	M12-C1	Low_Abundance
	Enterococcaceae	MM-C1	M12-C2	Low_Abundance
	Enterococcaceae	MM-C1	M12-C3	Low_Abundance
	Enterococcaceae	MM-C1	M12-C4	Low_Abundance
	Enterococcaceae	MM-C1	M24-C1	Low_Abundance
	Enterococcaceae	MM-C1	M24-C2	Low_Abundance
	Enterococcaceae	MM-C1	M36-C1	Low_Abundance
	Enterococcaceae	MM-C1	M36-C2	Low_Abundance
	Enterococcaceae	MM-C1	M36-C3	Low_Abundance
	Enterococcaceae	MM-C2	MM-C3	Low_Abundance
	Enterococcaceae	MM-C2	M4-C1	Low_Abundance
	Enterococcaceae	MM-C2	M4-C2	Low_Abundance
	Enterococcaceae	MM-C2	M12-C1	Low_Abundance
	Enterococcaceae	MM-C2	M12-C2	Low_Abundance
	Enterococcaceae	MM-C2	M12-C3	Low_Abundance
	Enterococcaceae	MM-C2	M12-C4	Low_Abundance
	Enterococcaceae	MM-C2	M24-C1	Low_Abundance
	Enterococcaceae	MM-C2	M24-C2	Low_Abundance
	Enterococcaceae	MM-C2	M36-C1	Low_Abundance
	Enterococcaceae	MM-C2	M36-C2	Low_Abundance
	Enterococcaceae	MM-C2	M36-C3	Low_Abundance
	Enterococcaceae	MM-C3	M4-C1	Low_Abundance
	Enterococcaceae	MM-C3	M4-C2	Low_Abundance
	Enterococcaceae	MM-C3	M12-C1	Low_Abundance
	Enterococcaceae	MM-C3	M12-C2	Low_Abundance
	Enterococcaceae	MM-C3	M12-C3	Low_Abundance
	Enterococcaceae	MM-C3	M12-C4	Low_Abundance
	Enterococcaceae	MM-C3	M24-C1	Low_Abundance
	Enterococcaceae	MM-C3	M24-C2	Low_Abundance
	Enterococcaceae	MM-C3	M36-C1	Low_Abundance
	Enterococcaceae	MM-C3	M36-C2	Low_Abundance
	Enterococcaceae	MM-C3	M36-C3	Low_Abundance
	Enterococcaceae	M4-C1	M4-C2	0.0055
	Enterococcaceae	M4-C1	M12-C1	0.146
	Enterococcaceae	M4-C1	M12-C2	0.0165
	Enterococcaceae	M4-C1	M12-C3	0.2094
	Enterococcaceae	M4-C1	M12-C4	0.0458
	Enterococcaceae	M4-C1	M24-C1	0.439
	Enterococcaceae	M4-C1	M24-C2	0.0357
	Enterococcaceae	M4-C1	M36-C1	0.6314
	Enterococcaceae	M4-C1	M36-C2	0.5371
	Enterococcaceae	M4-C1	M36-C3	0.3248
	Enterococcaceae	M4-C2	M12-C1	0.0458
	Enterococcaceae	M4-C2	M12-C2	0.0028
	Enterococcaceae	M4-C2	M12-C3	0.0393
	Enterococcaceae	M4-C2	M12-C4	0.0037
	Enterococcaceae	M4-C2	M24-C1	0.1517
	Enterococcaceae	M4-C2	M24-C2	0.0028
	Enterococcaceae	M4-C2	M36-C1	0.1172
	Enterococcaceae	M4-C2	M36-C2	0.2864
	Enterococcaceae	M4-C2	M36-C3	0.3173
	Enterococcaceae	M12-C1	M12-C2	0.9996
	Enterococcaceae	M12-C1	M12-C3	0.7638
	Enterococcaceae	M12-C1	M12-C4	0.7218
	Enterococcaceae	M12-C1	M24-C1	0.7218
	Enterococcaceae	M12-C1	M24-C2	0.7638
	Enterococcaceae	M12-C1	M36-C1	0.3248
	Enterococcaceae	M12-C1	M36-C2	0.7638
	Enterococcaceae	M12-C1	M36-C3	0.898
	Enterococcaceae	M12-C2	M12-C3	0.7218
	Enterococcaceae	M12-C2	M12-C4	0.5007
	Enterococcaceae	M12-C2	M24-C1	0.7218
	Enterococcaceae	M12-C2	M24-C2	0.7735
	Enterococcaceae	M12-C2	M36-C1	0.2102
	Enterococcaceae	M12-C2	M36-C2	0.7618
	Enterococcaceae	M12-C2	M36-C3	0.8511
	Enterococcaceae	M12-C3	M12-C4	0.8511
	Enterococcaceae	M12-C3	M24-C1	1
	Enterococcaceae	M12-C3	M24-C2	1
	Enterococcaceae	M12-C3	M36-C1	0.4539
	Enterococcaceae	M12-C3	M36-C2	1
	Enterococcaceae	M12-C3	M36-C3	0.6314
	Enterococcaceae	M12-C4	M24-C1	0.9477
	Enterococcaceae	M12-C4	M24-C2	0.8491
	Enterococcaceae	M12-C4	M36-C1	0.439
	Enterococcaceae	M12-C4	M36-C2	0.7638
	Enterococcaceae	M12-C4	M36-C3	0.423
	Enterococcaceae	M24-C1	M24-C2	0.7638
	Enterococcaceae	M24-C1	M36-C1	0.7638
	Enterococcaceae	M24-C1	M36-C2	0.9428
	Enterococcaceae	M24-C1	M36-C3	0.6314
	Enterococcaceae	M24-C2	M36-C1	0.423
	Enterococcaceae	M24-C2	M36-C2	0.8814
	Enterococcaceae	M24-C2	M36-C3	0.6314
	Enterococcaceae	M36-C1	M36-C2	0.7638
	Enterococcaceae	M36-C1	M36-C3	0.4583
	Enterococcaceae	M36-C2	M36-C3	0.8334
	Lachnospiraceae	MM-C1	MM-C2	0.0002
	Lachnospiraceae	MM-C1	MM-C3	0
	Lachnospiraceae	MM-C1	M4-C1	0
	Lachnospiraceae	MM-C1	M4-C2	0
	Lachnospiraceae	MM-C1	M12-C1	0
	Lachnospiraceae	MM-C1	M12-C2	0.632
	Lachnospiraceae	MM-C1	M12-C3	0.0745
	Lachnospiraceae	MM-C1	M12-C4	0.0002
	Lachnospiraceae	MM-C1	M24-C1	0.1069
	Lachnospiraceae	MM-C1	M24-C2	0
	Lachnospiraceae	MM-C1	M36-C1	0
	Lachnospiraceae	MM-C1	M36-C2	0.0645
	Lachnospiraceae	MM-C1	M36-C3	0.0057
	Lachnospiraceae	MM-C2	MM-C3	0
	Lachnospiraceae	MM-C2	M4-C1	0.7641
	Lachnospiraceae	MM-C2	M4-C2	0.7641
	Lachnospiraceae	MM-C2	M12-C1	0
	Lachnospiraceae	MM-C2	M12-C2	0.001
	Lachnospiraceae	MM-C2	M12-C3	0
	Lachnospiraceae	MM-C2	M12-C4	0
	Lachnospiraceae	MM-C2	M24-C1	0
	Lachnospiraceae	MM-C2	M24-C2	0
	Lachnospiraceae	MM-C2	M36-C1	0
	Lachnospiraceae	MM-C2	M36-C2	0
	Lachnospiraceae	MM-C2	M36-C3	0
	Lachnospiraceae	MM-C3	M4-C1	0
	Lachnospiraceae	MM-C3	M4-C2	0
	Lachnospiraceae	MM-C3	M12-C1	0.7031
	Lachnospiraceae	MM-C3	M12-C2	0
	Lachnospiraceae	MM-C3	M12-C3	0.0027
	Lachnospiraceae	MM-C3	M12-C4	0.9199
	Lachnospiraceae	MM-C3	M24-C1	0
	Lachnospiraceae	MM-C3	M24-C2	0.0034
	Lachnospiraceae	MM-C3	M36-C1	0.6692
	Lachnospiraceae	MM-C3	M36-C2	0
	Lachnospiraceae	MM-C3	M36-C3	0.0036
	Lachnospiraceae	M4-C1	M4-C2	0.9907
	Lachnospiraceae	M4-C1	M12-C1	0
	Lachnospiraceae	M4-C1	M12-C2	0
	Lachnospiraceae	M4-C1	M12-C3	0
	Lachnospiraceae	M4-C1	M12-C4	0
	Lachnospiraceae	M4-C1	M24-C1	0
	Lachnospiraceae	M4-C1	M24-C2	0
	Lachnospiraceae	M4-C1	M36-C1	0
	Lachnospiraceae	M4-C1	M36-C2	0
	Lachnospiraceae	M4-C1	M36-C3	0
	Lachnospiraceae	M4-C2	M12-C1	0
	Lachnospiraceae	M4-C2	M12-C2	0.0002
	Lachnospiraceae	M4-C2	M12-C3	0
	Lachnospiraceae	M4-C2	M12-C4	0
	Lachnospiraceae	M4-C2	M24-C1	0
	Lachnospiraceae	M4-C2	M24-C2	0
	Lachnospiraceae	M4-C2	M36-C1	0
	Lachnospiraceae	M4-C2	M36-C2	0
	Lachnospiraceae	M4-C2	M36-C3	0
	Lachnospiraceae	M12-C1	M12-C2	0
	Lachnospiraceae	M12-C1	M12-C3	0.0012
	Lachnospiraceae	M12-C1	M12-C4	0.9447
	Lachnospiraceae	M12-C1	M24-C1	0
	Lachnospiraceae	M12-C1	M24-C2	0
	Lachnospiraceae	M12-C1	M36-C1	0.2954
	Lachnospiraceae	M12-C1	M36-C2	0
	Lachnospiraceae	M12-C1	M36-C3	0.0041
	Lachnospiraceae	M12-C2	M12-C3	0.0276
	Lachnospiraceae	M12-C2	M12-C4	0
	Lachnospiraceae	M12-C2	M24-C1	0.0225
	Lachnospiraceae	M12-C2	M24-C2	0
	Lachnospiraceae	M12-C2	M36-C1	0
	Lachnospiraceae	M12-C2	M36-C2	0.0128
	Lachnospiraceae	M12-C2	M36-C3	0.0011
	Lachnospiraceae	M12-C3	M12-C4	0.0279
	Lachnospiraceae	M12-C3	M24-C1	0.5627
	Lachnospiraceae	M12-C3	M24-C2	0
	Lachnospiraceae	M12-C3	M36-C1	0.0002
	Lachnospiraceae	M12-C3	M36-C2	0.6858
	Lachnospiraceae	M12-C3	M36-C3	0.5003
	Lachnospiraceae	M12-C4	M24-C1	0.0011
	Lachnospiraceae	M12-C4	M24-C2	0.0279
	Lachnospiraceae	M12-C4	M36-C1	0.5123
	Lachnospiraceae	M12-C4	M36-C2	0.0023
	Lachnospiraceae	M12-C4	M36-C3	0.0737
	Lachnospiraceae	M24-C1	M24-C2	0
	Lachnospiraceae	M24-C1	M36-C1	0
	Lachnospiraceae	M24-C1	M36-C2	0.7057
	Lachnospiraceae	M24-C1	M36-C3	0.0751
	Lachnospiraceae	M24-C2	M36-C1	0.0201
	Lachnospiraceae	M24-C2	M36-C2	0
	Lachnospiraceae	M24-C2	M36-C3	0
	Lachnospiraceae	M36-C1	M36-C2	0
	Lachnospiraceae	M36-C1	M36-C3	0.0005
	Lachnospiraceae	M36-C2	M36-C3	0.1658
	Oscillospiraceae	-	-	0
	Oscillospiraceae	MM-C1	MM-C2	0.5319
	Oscillospiraceae	MM-C1	MM-C3	0.0345
	Oscillospiraceae	MM-C1	M4-C1	0
	Oscillospiraceae	MM-C1	M4-C2	0.0003
	Oscillospiraceae	MM-C1	M12-C1	0
	Oscillospiraceae	MM-C1	M12-C2	0
	Oscillospiraceae	MM-C1	M12-C3	0
	Oscillospiraceae	MM-C1	M12-C4	0
	Oscillospiraceae	MM-C1	M24-C1	0
	Oscillospiraceae	MM-C1	M24-C2	0
	Oscillospiraceae	MM-C1	M36-C1	0.0002
	Oscillospiraceae	MM-C1	M36-C2	0
	Oscillospiraceae	MM-C1	M36-C3	0.0003
	Oscillospiraceae	MM-C2	MM-C3	0.0101
	Oscillospiraceae	MM-C2	M4-C1	0
	Oscillospiraceae	MM-C2	M4-C2	0.0026
	Oscillospiraceae	MM-C2	M12-C1	0
	Oscillospiraceae	MM-C2	M12-C2	0
	Oscillospiraceae	MM-C2	M12-C3	0
	Oscillospiraceae	MM-C2	M12-C4	0
	Oscillospiraceae	MM-C2	M24-C1	0
	Oscillospiraceae	MM-C2	M24-C2	0
	Oscillospiraceae	MM-C2	M36-C1	0.0145
	Oscillospiraceae	MM-C2	M36-C2	0.0121
	Oscillospiraceae	MM-C2	M36-C3	0.0076
	Oscillospiraceae	MM-C3	M4-C1	0
	Oscillospiraceae	MM-C3	M4-C2	0
	Oscillospiraceae	MM-C3	M12-C1	0
	Oscillospiraceae	MM-C3	M12-C2	0
	Oscillospiraceae	MM-C3	M12-C3	0
	Oscillospiraceae	MM-C3	M12-C4	0
	Oscillospiraceae	MM-C3	M24-C1	0
	Oscillospiraceae	MM-C3	M24-C2	0
	Oscillospiraceae	MM-C3	M36-C1	0
	Oscillospiraceae	MM-C3	M36-C2	0
	Oscillospiraceae	MM-C3	M36-C3	0
	Oscillospiraceae	M4-C1	M4-C2	0.0448
	Oscillospiraceae	M4-C1	M12-C1	0.5793
	Oscillospiraceae	M4-C1	M12-C2	0.0458
	Oscillospiraceae	M4-C1	M12-C3	0.413
	Oscillospiraceae	M4-C1	M12-C4	0.2951
	Oscillospiraceae	M4-C1	M24-C1	0
	Oscillospiraceae	M4-C1	M24-C2	0.0003
	Oscillospiraceae	M4-C1	M36-C1	0
	Oscillospiraceae	M4-C1	M36-C2	0
	Oscillospiraceae	M4-C1	M36-C3	0
	Oscillospiraceae	M4-C2	M12-C1	0.0717
	Oscillospiraceae	M4-C2	M12-C2	0.5209
	Oscillospiraceae	M4-C2	M12-C3	0.1801
	Oscillospiraceae	M4-C2	M12-C4	0.1793
	Oscillospiraceae	M4-C2	M24-C1	0.2725
	Oscillospiraceae	M4-C2	M24-C2	0.8126
	Oscillospiraceae	M4-C2	M36-C1	0.0262
	Oscillospiraceae	M4-C2	M36-C2	0.0092
	Oscillospiraceae	M4-C2	M36-C3	0.0387
	Oscillospiraceae	M12-C1	M12-C2	0.0717
	Oscillospiraceae	M12-C1	M12-C3	0.6836
	Oscillospiraceae	M12-C1	M12-C4	0.6706
	Oscillospiraceae	M12-C1	M24-C1	0
	Oscillospiraceae	M12-C1	M24-C2	0
	Oscillospiraceae	M12-C1	M36-C1	0
	Oscillospiraceae	M12-C1	M36-C2	0
	Oscillospiraceae	M12-C1	M36-C3	0
	Oscillospiraceae	M12-C2	M12-C3	0.2598
	Oscillospiraceae	M12-C2	M12-C4	0.4337
	Oscillospiraceae	M12-C2	M24-C1	0.0002
	Oscillospiraceae	M12-C2	M24-C2	0.0583
	Oscillospiraceae	M12-C2	M36-C1	0
	Oscillospiraceae	M12-C2	M36-C2	0
	Oscillospiraceae	M12-C2	M36-C3	0
	Oscillospiraceae	M12-C3	M12-C4	0.9895
	Oscillospiraceae	M12-C3	M24-C1	0
	Oscillospiraceae	M12-C3	M24-C2	0.0057
	Oscillospiraceae	M12-C3	M36-C1	0
	Oscillospiraceae	M12-C3	M36-C2	0
	Oscillospiraceae	M12-C3	M36-C3	0
	Oscillospiraceae	M12-C4	M24-C1	0.001
	Oscillospiraceae	M12-C4	M24-C2	0.0258
	Oscillospiraceae	M12-C4	M36-C1	0
	Oscillospiraceae	M12-C4	M36-C2	0
	Oscillospiraceae	M12-C4	M36-C3	0
	Oscillospiraceae	M24-C1	M24-C2	0.1434
	Oscillospiraceae	M24-C1	M36-C1	0.0008
	Oscillospiraceae	M24-C1	M36-C2	0
	Oscillospiraceae	M24-C1	M36-C3	0.0041
	Oscillospiraceae	M24-C2	M36-C1	0
	Oscillospiraceae	M24-C2	M36-C2	0
	Oscillospiraceae	M24-C2	M36-C3	0.001
	Oscillospiraceae	M36-C1	M36-C2	0.8581
	Oscillospiraceae	M36-C1	M36-C3	0.7372
	Oscillospiraceae	M36-C2	M36-C3	0.7296
	Prevotellaceae	MM-C1	MM-C2	0
	Prevotellaceae	MM-C1	MM-C3	0.1809
	Prevotellaceae	MM-C1	M4-C1	0.0182
	Prevotellaceae	MM-C1	M4-C2	0.1385
	Prevotellaceae	MM-C1	M12-C1	0.5606
	Prevotellaceae	MM-C1	M12-C2	0.8081
	Prevotellaceae	MM-C1	M12-C3	0.5073
	Prevotellaceae	MM-C1	M12-C4	0.2231
	Prevotellaceae	MM-C1	M24-C1	0.9945
	Prevotellaceae	MM-C1	M24-C2	0.8081
	Prevotellaceae	MM-C1	M36-C1	0
	Prevotellaceae	MM-C1	M36-C2	0.0689
	Prevotellaceae	MM-C1	M36-C3	0.0023
	Prevotellaceae	MM-C2	MM-C3	0
	Prevotellaceae	MM-C2	M4-C1	0
	Prevotellaceae	MM-C2	M4-C2	0
	Prevotellaceae	MM-C2	M12-C1	0
	Prevotellaceae	MM-C2	M12-C2	0
	Prevotellaceae	MM-C2	M12-C3	0
	Prevotellaceae	MM-C2	M12-C4	0
	Prevotellaceae	MM-C2	M24-C1	0
	Prevotellaceae	MM-C2	M24-C2	0
	Prevotellaceae	MM-C2	M36-C1	0
	Prevotellaceae	MM-C2	M36-C2	0
	Prevotellaceae	MM-C2	M36-C3	0
	Prevotellaceae	MM-C3	M4-C1	0.1809
	Prevotellaceae	MM-C3	M4-C2	0.419
	Prevotellaceae	MM-C3	M12-C1	0.089
	Prevotellaceae	MM-C3	M12-C2	0.4059
	Prevotellaceae	MM-C3	M12-C3	0.8705
	Prevotellaceae	MM-C3	M12-C4	0.9945
	Prevotellaceae	MM-C3	M24-C1	0.2051
	Prevotellaceae	MM-C3	M24-C2	0.2273
	Prevotellaceae	MM-C3	M36-C1	0.0235
	Prevotellaceae	MM-C3	M36-C2	0.5121
	Prevotellaceae	MM-C3	M36-C3	0
	Prevotellaceae	M4-C1	M4-C2	0.6562
	Prevotellaceae	M4-C1	M12-C1	0.0505
	Prevotellaceae	M4-C1	M12-C2	0.0923
	Prevotellaceae	M4-C1	M12-C3	0.0733
	Prevotellaceae	M4-C1	M12-C4	0.2286
	Prevotellaceae	M4-C1	M24-C1	0.0621
	Prevotellaceae	M4-C1	M24-C2	0.0235
	Prevotellaceae	M4-C1	M36-C1	0.5297
	Prevotellaceae	M4-C1	M36-C2	0.2148
	Prevotellaceae	M4-C1	M36-C3	0.0008
	Prevotellaceae	M4-C2	M12-C1	0.1367
	Prevotellaceae	M4-C2	M12-C2	0.1963
	Prevotellaceae	M4-C2	M12-C3	0.4364
	Prevotellaceae	M4-C2	M12-C4	0.5073
	Prevotellaceae	M4-C2	M24-C1	0.1809
	Prevotellaceae	M4-C2	M24-C2	0.1466
	Prevotellaceae	M4-C2	M36-C1	0.9595
	Prevotellaceae	M4-C2	M36-C2	0.6256
	Prevotellaceae	M4-C2	M36-C3	0.0012
	Prevotellaceae	M12-C1	M12-C2	0.6984
	Prevotellaceae	M12-C1	M12-C3	0.6005
	Prevotellaceae	M12-C1	M12-C4	0.1913
	Prevotellaceae	M12-C1	M24-C1	0.5606
	Prevotellaceae	M12-C1	M24-C2	0.3652
	Prevotellaceae	M12-C1	M36-C1	0.0051
	Prevotellaceae	M12-C1	M36-C2	0.0505
	Prevotellaceae	M12-C1	M36-C3	0.6005
	Prevotellaceae	M12-C2	M12-C3	0.419
	Prevotellaceae	M12-C2	M12-C4	0.4364
	Prevotellaceae	M12-C2	M24-C1	0.9425
	Prevotellaceae	M12-C2	M24-C2	0.8081
	Prevotellaceae	M12-C2	M36-C1	0.0204
	Prevotellaceae	M12-C2	M36-C2	0.1646
	Prevotellaceae	M12-C2	M36-C3	0.0748
	Prevotellaceae	M12-C3	M12-C4	0.8689
	Prevotellaceae	M12-C3	M24-C1	0.5968
	Prevotellaceae	M12-C3	M24-C2	0.5606
	Prevotellaceae	M12-C3	M36-C1	0.0621
	Prevotellaceae	M12-C3	M36-C2	0.6205
	Prevotellaceae	M12-C3	M36-C3	0.0028
	Prevotellaceae	M12-C4	M24-C1	0.3695
	Prevotellaceae	M12-C4	M24-C2	0.4183
	Prevotellaceae	M12-C4	M36-C1	0.1321
	Prevotellaceae	M12-C4	M36-C2	0.7745
	Prevotellaceae	M12-C4	M36-C3	0
	Prevotellaceae	M24-C1	M24-C2	0.8069
	Prevotellaceae	M24-C1	M36-C1	0.0004
	Prevotellaceae	M24-C1	M36-C2	0.0642
	Prevotellaceae	M24-C1	M36-C3	0.0028
	Prevotellaceae	M24-C2	M36-C1	0
	Prevotellaceae	M24-C2	M36-C2	0.0697
	Prevotellaceae	M24-C2	M36-C3	0
	Prevotellaceae	M36-C1	M36-C2	0.133
	Prevotellaceae	M36-C1	M36-C3	0
	Prevotellaceae	M36-C2	M36-C3	0
	Rikenellaceae	MM-C1	MM-C2	0.0006
	Rikenellaceae	MM-C1	MM-C3	0.4302
	Rikenellaceae	MM-C1	M4-C1	0.1847
	Rikenellaceae	MM-C1	M4-C2	0.0647
	Rikenellaceae	MM-C1	M12-C1	0.0351
	Rikenellaceae	MM-C1	M12-C2	0.2065
	Rikenellaceae	MM-C1	M12-C3	0.2048
	Rikenellaceae	MM-C1	M12-C4	0.9601
	Rikenellaceae	MM-C1	M24-C1	0.0289
	Rikenellaceae	MM-C1	M24-C2	0.0346
	Rikenellaceae	MM-C1	M36-C1	0.2048
	Rikenellaceae	MM-C1	M36-C2	0
	Rikenellaceae	MM-C1	M36-C3	0.6279
	Rikenellaceae	MM-C2	MM-C3	0.0006
	Rikenellaceae	MM-C2	M4-C1	0.6038
	Rikenellaceae	MM-C2	M4-C2	0.2038
	Rikenellaceae	MM-C2	M12-C1	0.1965
	Rikenellaceae	MM-C2	M12-C2	0.1965
	Rikenellaceae	MM-C2	M12-C3	0.1325
	Rikenellaceae	MM-C2	M12-C4	0.4092
	Rikenellaceae	MM-C2	M24-C1	0
	Rikenellaceae	MM-C2	M24-C2	0.0647
	Rikenellaceae	MM-C2	M36-C1	0
	Rikenellaceae	MM-C2	M36-C2	0
	Rikenellaceae	MM-C2	M36-C3	0.0006
	Rikenellaceae	MM-C3	M4-C1	0.1965
	Rikenellaceae	MM-C3	M4-C2	0.0543
	Rikenellaceae	MM-C3	M12-C1	0.0933
	Rikenellaceae	MM-C3	M12-C2	0.3285
	Rikenellaceae	MM-C3	M12-C3	0.4302
	Rikenellaceae	MM-C3	M12-C4	0.8087
	Rikenellaceae	MM-C3	M24-C1	0.0029
	Rikenellaceae	MM-C3	M24-C2	0.1001
	Rikenellaceae	MM-C3	M36-C1	0.0647
	Rikenellaceae	MM-C3	M36-C2	0
	Rikenellaceae	MM-C3	M36-C3	0.2634
	Rikenellaceae	M4-C1	M4-C2	0.2652
	Rikenellaceae	M4-C1	M12-C1	0.839
	Rikenellaceae	M4-C1	M12-C2	0.7533
	Rikenellaceae	M4-C1	M12-C3	0.7499
	Rikenellaceae	M4-C1	M12-C4	0.6287
	Rikenellaceae	M4-C1	M24-C1	0.0705
	Rikenellaceae	M4-C1	M24-C2	0.6986
	Rikenellaceae	M4-C1	M36-C1	0.1001
	Rikenellaceae	M4-C1	M36-C2	0.0095
	Rikenellaceae	M4-C1	M36-C3	0.1329
	Rikenellaceae	M4-C2	M12-C1	0.1614
	Rikenellaceae	M4-C2	M12-C2	0.1429
	Rikenellaceae	M4-C2	M12-C3	0.1325
	Rikenellaceae	M4-C2	M12-C4	0.5515
	Rikenellaceae	M4-C2	M24-C1	0.0647
	Rikenellaceae	M4-C2	M24-C2	0.1001
	Rikenellaceae	M4-C2	M36-C1	0.0647
	Rikenellaceae	M4-C2	M36-C2	0.0543
	Rikenellaceae	M4-C2	M36-C3	0.0543
	Rikenellaceae	M12-C1	M12-C2	0.8951
	Rikenellaceae	M12-C1	M12-C3	0.7661
	Rikenellaceae	M12-C1	M12-C4	0.6287
	Rikenellaceae	M12-C1	M24-C1	0
	Rikenellaceae	M12-C1	M24-C2	0.7573
	Rikenellaceae	M12-C1	M36-C1	0.0025
	Rikenellaceae	M12-C1	M36-C2	0
	Rikenellaceae	M12-C1	M36-C3	0.0416
	Rikenellaceae	M12-C2	M12-C3	0.8951
	Rikenellaceae	M12-C2	M12-C4	0.7499
	Rikenellaceae	M12-C2	M24-C1	0.0346
	Rikenellaceae	M12-C2	M24-C2	0.9787
	Rikenellaceae	M12-C2	M36-C1	0.0647
	Rikenellaceae	M12-C2	M36-C2	0.0006
	Rikenellaceae	M12-C2	M36-C3	0.1614
	Rikenellaceae	M12-C3	M12-C4	0.6287
	Rikenellaceae	M12-C3	M24-C1	0.019
	Rikenellaceae	M12-C3	M24-C2	0.913
	Rikenellaceae	M12-C3	M36-C1	0.0543
	Rikenellaceae	M12-C3	M36-C2	0
	Rikenellaceae	M12-C3	M36-C3	0.1833
	Rikenellaceae	M12-C4	M24-C1	0.913
	Rikenellaceae	M12-C4	M24-C2	0.6406
	Rikenellaceae	M12-C4	M36-C1	0.9787
	Rikenellaceae	M12-C4	M36-C2	0.6787
	Rikenellaceae	M12-C4	M36-C3	0.9787
	Rikenellaceae	M24-C1	M24-C2	0
	Rikenellaceae	M24-C1	M36-C1	0.7502
	Rikenellaceae	M24-C1	M36-C2	0.0025
	Rikenellaceae	M24-C1	M36-C3	0.2236
	Rikenellaceae	M24-C2	M36-C1	0.0006
	Rikenellaceae	M24-C2	M36-C2	0
	Rikenellaceae	M24-C2	M36-C3	0.0346
	Rikenellaceae	M36-C1	M36-C2	0.0055
	Rikenellaceae	M36-C1	M36-C3	0.5531
	Rikenellaceae	M36-C2	M36-C3	0.0006
	Ruminococcaceae	MM-C1	MM-C2	0.0002
	Ruminococcaceae	MM-C1	MM-C3	0
	Ruminococcaceae	MM-C1	M4-C1	0
	Ruminococcaceae	MM-C1	M4-C2	0
	Ruminococcaceae	MM-C1	M12-C1	0
	Ruminococcaceae	MM-C1	M12-C2	0
	Ruminococcaceae	MM-C1	M12-C3	0
	Ruminococcaceae	MM-C1	M12-C4	0.0002
	Ruminococcaceae	MM-C1	M24-C1	0
	Ruminococcaceae	MM-C1	M24-C2	0
	Ruminococcaceae	MM-C1	M36-C1	0
	Ruminococcaceae	MM-C1	M36-C2	0.0006
	Ruminococcaceae	MM-C1	M36-C3	0.566
	Ruminococcaceae	MM-C2	MM-C3	0
	Ruminococcaceae	MM-C2	M4-C1	0
	Ruminococcaceae	MM-C2	M4-C2	0
	Ruminococcaceae	MM-C2	M12-C1	0.0105
	Ruminococcaceae	MM-C2	M12-C2	0.0245
	Ruminococcaceae	MM-C2	M12-C3	0.0742
	Ruminococcaceae	MM-C2	M12-C4	0.691
	Ruminococcaceae	MM-C2	M24-C1	0.3753
	Ruminococcaceae	MM-C2	M24-C2	0.588
	Ruminococcaceae	MM-C2	M36-C1	0.7146
	Ruminococcaceae	MM-C2	M36-C2	0.0952
	Ruminococcaceae	MM-C2	M36-C3	0.0027
	Ruminococcaceae	MM-C3	M4-C1	0
	Ruminococcaceae	MM-C3	M4-C2	0
	Ruminococcaceae	MM-C3	M12-C1	0
	Ruminococcaceae	MM-C3	M12-C2	0
	Ruminococcaceae	MM-C3	M12-C3	0
	Ruminococcaceae	MM-C3	M12-C4	0
	Ruminococcaceae	MM-C3	M24-C1	0
	Ruminococcaceae	MM-C3	M24-C2	0
	Ruminococcaceae	MM-C3	M36-C1	0
	Ruminococcaceae	MM-C3	M36-C2	0
	Ruminococcaceae	MM-C3	M36-C3	0
	Ruminococcaceae	M4-C1	M4-C2	0.8261
	Ruminococcaceae	M4-C1	M12-C1	0
	Ruminococcaceae	M4-C1	M12-C2	0
	Ruminococcaceae	M4-C1	M12-C3	0
	Ruminococcaceae	M4-C1	M12-C4	0
	Ruminococcaceae	M4-C1	M24-C1	0
	Ruminococcaceae	M4-C1	M24-C2	0
	Ruminococcaceae	M4-C1	M36-C1	0
	Ruminococcaceae	M4-C1	M36-C2	0
	Ruminococcaceae	M4-C1	M36-C3	0
	Ruminococcaceae	M4-C2	M12-C1	0
	Ruminococcaceae	M4-C2	M12-C2	0
	Ruminococcaceae	M4-C2	M12-C3	0
	Ruminococcaceae	M4-C2	M12-C4	0
	Ruminococcaceae	M4-C2	M24-C1	0
	Ruminococcaceae	M4-C2	M24-C2	0
	Ruminococcaceae	M4-C2	M36-C1	0
	Ruminococcaceae	M4-C2	M36-C2	0
	Ruminococcaceae	M4-C2	M36-C3	0
	Ruminococcaceae	M12-C1	M12-C2	0.9628
	Ruminococcaceae	M12-C1	M12-C3	0.8734
	Ruminococcaceae	M12-C1	M12-C4	0.0912
	Ruminococcaceae	M12-C1	M24-C1	0.0038
	Ruminococcaceae	M12-C1	M24-C2	0
	Ruminococcaceae	M12-C1	M36-C1	0
	Ruminococcaceae	M12-C1	M36-C2	0
	Ruminococcaceae	M12-C1	M36-C3	0
	Ruminococcaceae	M12-C2	M12-C3	0.8666
	Ruminococcaceae	M12-C2	M12-C4	0.1194
	Ruminococcaceae	M12-C2	M24-C1	0.0231
	Ruminococcaceae	M12-C2	M24-C2	0.0002
	Ruminococcaceae	M12-C2	M36-C1	0.0005
	Ruminococcaceae	M12-C2	M36-C2	0
	Ruminococcaceae	M12-C2	M36-C3	0
	Ruminococcaceae	M12-C3	M12-C4	0.2191
	Ruminococcaceae	M12-C3	M24-C1	0.0819
	Ruminococcaceae	M12-C3	M24-C2	0.0025
	Ruminococcaceae	M12-C3	M36-C1	0.0028
	Ruminococcaceae	M12-C3	M36-C2	0
	Ruminococcaceae	M12-C3	M36-C3	0
	Ruminococcaceae	M12-C4	M24-C1	0.8261
	Ruminococcaceae	M12-C4	M24-C2	0.3088
	Ruminococcaceae	M12-C4	M36-C1	0.3632
	Ruminococcaceae	M12-C4	M36-C2	0.0611
	Ruminococcaceae	M12-C4	M36-C3	0.0031
	Ruminococcaceae	M24-C1	M24-C2	0.0205
	Ruminococcaceae	M24-C1	M36-C1	0.0462
	Ruminococcaceae	M24-C1	M36-C2	0
	Ruminococcaceae	M24-C1	M36-C3	0
	Ruminococcaceae	M24-C2	M36-C1	0.8666
	Ruminococcaceae	M24-C2	M36-C2	0.1379
	Ruminococcaceae	M24-C2	M36-C3	0.0014
	Ruminococcaceae	M36-C1	M36-C2	0.0742
	Ruminococcaceae	M36-C1	M36-C3	0.0002
	Ruminococcaceae	M36-C2	M36-C3	0.0205
	Veillonellaceae	MM-C1	MM-C2	0.1069
	Veillonellaceae	MM-C1	MM-C3	0.229
	Veillonellaceae	MM-C1	M4-C1	0.0007
	Veillonellaceae	MM-C1	M4-C2	0.0023
	Veillonellaceae	MM-C1	M12-C1	0.4352
	Veillonellaceae	MM-C1	M12-C2	0.4047
	Veillonellaceae	MM-C1	M12-C3	0.0987
	Veillonellaceae	MM-C1	M12-C4	0
	Veillonellaceae	MM-C1	M24-C1	0.603
	Veillonellaceae	MM-C1	M24-C2	0.4352
	Veillonellaceae	MM-C1	M36-C1	0.7009
	Veillonellaceae	MM-C1	M36-C2	0.2703
	Veillonellaceae	MM-C1	M36-C3	0.1545
	Veillonellaceae	MM-C2	MM-C3	0.0182
	Veillonellaceae	MM-C2	M4-C1	0.3153
	Veillonellaceae	MM-C2	M4-C2	0.3339
	Veillonellaceae	MM-C2	M12-C1	0.0881
	Veillonellaceae	MM-C2	M12-C2	0.6587
	Veillonellaceae	MM-C2	M12-C3	0.8595
	Veillonellaceae	MM-C2	M12-C4	0.0168
	Veillonellaceae	MM-C2	M24-C1	0.3231
	Veillonellaceae	MM-C2	M24-C2	0.4374
	Veillonellaceae	MM-C2	M36-C1	0.4101
	Veillonellaceae	MM-C2	M36-C2	0.5778
	Veillonellaceae	MM-C2	M36-C3	0.8889
	Veillonellaceae	MM-C3	M4-C1	0
	Veillonellaceae	MM-C3	M4-C2	0
	Veillonellaceae	MM-C3	M12-C1	0.9755
	Veillonellaceae	MM-C3	M12-C2	0.0902
	Veillonellaceae	MM-C3	M12-C3	0.0222
	Veillonellaceae	MM-C3	M12-C4	0
	Veillonellaceae	MM-C3	M24-C1	0.1363
	Veillonellaceae	MM-C3	M24-C2	0.072
	Veillonellaceae	MM-C3	M36-C1	0.1545
	Veillonellaceae	MM-C3	M36-C2	0.0273
	Veillonellaceae	MM-C3	M36-C3	0.0273
	Veillonellaceae	M4-C1	M4-C2	0.8053
	Veillonellaceae	M4-C1	M12-C1	0
	Veillonellaceae	M4-C1	M12-C2	0.0594
	Veillonellaceae	M4-C1	M12-C3	0.238
	Veillonellaceae	M4-C1	M12-C4	0.0419
	Veillonellaceae	M4-C1	M24-C1	0.0007
	Veillonellaceae	M4-C1	M24-C2	0.0178
	Veillonellaceae	M4-C1	M36-C1	0.0449
	Veillonellaceae	M4-C1	M36-C2	0.0148
	Veillonellaceae	M4-C1	M36-C3	0.229
	Veillonellaceae	M4-C2	M12-C1	0.0007
	Veillonellaceae	M4-C2	M12-C2	0.0594
	Veillonellaceae	M4-C2	M12-C3	0.1998
	Veillonellaceae	M4-C2	M12-C4	0.1119
	Veillonellaceae	M4-C2	M24-C1	0.0023
	Veillonellaceae	M4-C2	M24-C2	0.0222
	Veillonellaceae	M4-C2	M36-C1	0.05
	Veillonellaceae	M4-C2	M36-C2	0.0222
	Veillonellaceae	M4-C2	M36-C3	0.1998
	Veillonellaceae	M12-C1	M12-C2	0.16
	Veillonellaceae	M12-C1	M12-C3	0.0822
	Veillonellaceae	M12-C1	M12-C4	0
	Veillonellaceae	M12-C1	M24-C1	0.2586
	Veillonellaceae	M12-C1	M24-C2	0.1484
	Veillonellaceae	M12-C1	M36-C1	0.2929
	Veillonellaceae	M12-C1	M36-C2	0.0917
	Veillonellaceae	M12-C1	M36-C3	0.1069
	Veillonellaceae	M12-C2	M12-C3	0.7319
	Veillonellaceae	M12-C2	M12-C4	0.0013
	Veillonellaceae	M12-C2	M24-C1	0.6417
	Veillonellaceae	M12-C2	M24-C2	0.8889
	Veillonellaceae	M12-C2	M36-C1	0.722
	Veillonellaceae	M12-C2	M36-C2	0.9581
	Veillonellaceae	M12-C2	M36-C3	0.789
	Veillonellaceae	M12-C3	M12-C4	0.0059
	Veillonellaceae	M12-C3	M24-C1	0.2523
	Veillonellaceae	M12-C3	M24-C2	0.4866
	Veillonellaceae	M12-C3	M36-C1	0.496
	Veillonellaceae	M12-C3	M36-C2	0.4866
	Veillonellaceae	M12-C3	M36-C3	0.7742
	Veillonellaceae	M12-C4	M24-C1	0
	Veillonellaceae	M12-C4	M24-C2	0
	Veillonellaceae	M12-C4	M36-C1	0.0007
	Veillonellaceae	M12-C4	M36-C2	0
	Veillonellaceae	M12-C4	M36-C3	0.0116
	Veillonellaceae	M24-C1	M24-C2	0.7742
	Veillonellaceae	M24-C1	M36-C1	0.8889
	Veillonellaceae	M24-C1	M36-C2	0.5778
	Veillonellaceae	M24-C1	M36-C3	0.4352
	Veillonellaceae	M24-C2	M36-C1	0.8595
	Veillonellaceae	M24-C2	M36-C2	0.8317
	Veillonellaceae	M24-C2	M36-C3	0.603
	Veillonellaceae	M36-C1	M36-C2	0.7993
	Veillonellaceae	M36-C1	M36-C3	0.6814
	Veillonellaceae	M36-C2	M36-C3	0.8053

## Sheet: Figure 4
	Fig.4A	Akkermansia			Bacteroides - Phocaeicola complex			Prevotella complex			Faecalibacterium			Bifidobacterium			Blautia
		Groups	Adj. p-value		Groups	Adj. p-value		Groups	Adj. p-value		Groups	Adj. p-value		Groups	Adj. p-value		Groups	Adj. p-value
		M36-C1-M36-C2	0.2559		M36-C1-M36-C2	0		M36-C1-M36-C2	0.3332		M36-C1-M36-C2	0		M36-C1-M36-C2	0		M36-C1-M36-C2	0.0004
		M36-C1-M36-C3	0.0084		M36-C1-M36-C3	0.5435		M36-C1-M36-C3	0		M36-C1-M36-C3	0		M36-C1-M36-C3	0		M36-C1-M36-C3	0.0073
		M36-C1-MM-C1	0.001		M36-C1-MM-C1	0		M36-C1-MM-C1	0.0565		M36-C1-MM-C1	0		M36-C1-MM-C1	0		M36-C1-MM-C1	0
		M36-C1-MM-C2	0.0021		M36-C1-MM-C2	0		M36-C1-MM-C2	0		M36-C1-MM-C2	0.001		M36-C1-MM-C2	0		M36-C1-MM-C2	0
		M36-C1-MM-C3	0		M36-C1-MM-C3	0.1108		M36-C1-MM-C3	0.0069		M36-C1-MM-C3	0		M36-C1-MM-C3	0		M36-C1-MM-C3	0
		M36-C2-M36-C3	0.0668		M36-C2-M36-C3	0		M36-C2-M36-C3	0.0072		M36-C2-M36-C3	0.0016		M36-C2-M36-C3	0.936		M36-C2-M36-C3	0.5505
		M36-C2-MM-C1	0.0042		M36-C2-MM-C1	0.0046		M36-C2-MM-C1	0.6388		M36-C2-MM-C1	0.0034		M36-C2-MM-C1	0		M36-C2-MM-C1	0
		M36-C2-MM-C2	0.0021		M36-C2-MM-C2	0		M36-C2-MM-C2	0		M36-C2-MM-C2	0.2165		M36-C2-MM-C2	0		M36-C2-MM-C2	0
		M36-C2-MM-C3	0.002		M36-C2-MM-C3	0		M36-C2-MM-C3	0.4155		M36-C2-MM-C3	0		M36-C2-MM-C3	0		M36-C2-MM-C3	0
		M36-C3-MM-C1	0.5202		M36-C3-MM-C1	0		M36-C3-MM-C1	0.0565		M36-C3-MM-C1	0.5205		M36-C3-MM-C1	0		M36-C3-MM-C1	0
		M36-C3-MM-C2	0.044		M36-C3-MM-C2	0		M36-C3-MM-C2	0		M36-C3-MM-C2	0.001		M36-C3-MM-C2	0		M36-C3-MM-C2	0
		M36-C3-MM-C3	0.327		M36-C3-MM-C3	0.5435		M36-C3-MM-C3	0.0051		M36-C3-MM-C3	0.0142		M36-C3-MM-C3	0.001		M36-C3-MM-C3	0
		MM-C1-MM-C2	0.0148		MM-C1-MM-C2	0		MM-C1-MM-C2	0		MM-C1-MM-C2	0.0012		MM-C1-MM-C2	0.4175		MM-C1-MM-C2	0.3206
		MM-C1-MM-C3	0.548		MM-C1-MM-C3	0		MM-C1-MM-C3	1		MM-C1-MM-C3	0.0016		MM-C1-MM-C3	0.3485		MM-C1-MM-C3	0
		MM-C2-MM-C3	0.044		MM-C2-MM-C3	0		MM-C2-MM-C3	0		MM-C2-MM-C3	0		MM-C2-MM-C3	0.117		MM-C2-MM-C3	0

## Sheet: Sup. Figure S1
Fig.S1A	Compositional profile(OTUs) Distances from adults			Compositional profile(ECs) Distances from adults
	Groups	Adj. p-value		Groups	Adj. p-value
	MM-IF_M4	0.001		MM-IF_M4	0.001
	MM-IF_M36	0.001		MM-IF_M36	0.001
	MM-IF_M24	0.001		MM-IF_M24	0.001
	MM-IF_M12	0.001		MM-IF_M12	0.001
	MM-HM_M4	0.001		MM-HM_M4	0.001
	MM-HM_M36	0.001		MM-HM_M36	0.03
	MM-HM_M24	0.001		MM-HM_M24	0.001
	MM-HM_M12	0.001		MM-HM_M12	0.001
	MM-CF_M4	0.001		MM-CF_M4	0.001
	MM-CF_M36	0.001		MM-CF_M36	0.001
	MM-CF_M24	0.001		MM-CF_M24	0.001
	MM-CF_M12	0.001		MM-CF_M12	0.001
	IF_M4-IF_M36	0.001		IF_M4-IF_M36	0.001
	IF_M4-IF_M24	0.001		IF_M4-IF_M24	0.001
	IF_M4-IF_M12	0.001		IF_M4-IF_M12	0.001
	IF_M24-IF_M36	0.001		IF_M24-IF_M36	0.001
	IF_M12-IF_M36	0.001		IF_M12-IF_M36	0.001
	IF_M12-IF_M24	0.001		IF_M12-IF_M24	0.001
	HM_M4-IF_M4	0.32		HM_M4-IF_M4	0.043
	HM_M4-IF_M36	0.001		HM_M4-IF_M36	0.001
	HM_M4-IF_M24	0.001		HM_M4-IF_M24	0.001
	HM_M4-IF_M12	0.001		HM_M4-IF_M12	0.001
	HM_M4-HM_M36	0.001		HM_M4-HM_M36	0.001
	HM_M4-HM_M24	0.001		HM_M4-HM_M24	0.001
	HM_M4-HM_M12	0.001		HM_M4-HM_M12	0.001
	HM_M4-CF_M4	0.36		HM_M4-CF_M4	0.001
	HM_M4-CF_M36	0.001		HM_M4-CF_M36	0.001
	HM_M4-CF_M24	0.001		HM_M4-CF_M24	0.001
	HM_M4-CF_M12	0.001		HM_M4-CF_M12	0.001
	HM_M36-IF_M36	0.147		HM_M36-IF_M4	0.001
	HM_M36-IF_M24	0.001		HM_M36-IF_M36	0.44
	HM_M36-IF_M12	0.001		HM_M36-IF_M24	0.001
	HM_M36-CF_M24	0.001		HM_M36-IF_M12	0.001
	HM_M12-IF_M4	0.001		HM_M36-CF_M4	0.001
	HM_M12-IF_M36	0.001		HM_M36-CF_M36	0.247
	HM_M12-IF_M24	0.001		HM_M36-CF_M24	0.001
	HM_M12-IF_M12	0.93		HM_M36-CF_M12	0.001
	HM_M12-HM_M36	0.001		HM_M24-IF_M4	0.001
	HM_M12-HM_M24	0.001		HM_M24-IF_M36	0.88
	HM_M12-CF_M4	0.001		HM_M24-IF_M24	0.001
	HM_M12-CF_M36	0.001		HM_M24-IF_M12	0.001
	HM_M12-CF_M24	0.001		HM_M24-HM_M36	0.591
	HM_M12-CF_M12	0.28		HM_M24-CF_M4	0.001
	CF_M4-IF_M4	0.001		HM_M24-CF_M36	0.535
	CF_M4-IF_M36	0.001		HM_M24-CF_M24	0.001
	CF_M4-IF_M24	0.001		HM_M24-CF_M12	0.001
	CF_M4-IF_M12	0.001		HM_M12-IF_M4	0.001
	CF_M4-CF_M36	0.001		HM_M12-IF_M36	0.001
	CF_M4-CF_M24	0.001		HM_M12-IF_M24	0.001
	CF_M4-CF_M12	0.001		HM_M12-IF_M12	0.179
	CF_M36-IF_M4	0.001		HM_M12-HM_M36	0.001
	CF_M36-IF_M36	0.04		HM_M12-HM_M24	0.001
	CF_M36-IF_M24	0.014		HM_M12-CF_M4	0.001
	CF_M36-IF_M12	0.001		HM_M12-CF_M36	0.001
	CF_M24-IF_M4	0.001		HM_M12-CF_M24	0.001
	CF_M24-IF_M36	0.001		HM_M12-CF_M12	0.251
	CF_M24-IF_M24	0.384		CF_M4-IF_M4	0.001
	CF_M24-IF_M12	0.001		CF_M4-IF_M36	0.001
	CF_M24-CF_M36	0.109		CF_M4-IF_M24	0.001
	CF_M12-IF_M4	0.001		CF_M4-IF_M12	0.001
	CF_M12-IF_M36	0.001		CF_M4-CF_M36	0.001
	CF_M12-IF_M24	0.001		CF_M4-CF_M24	0.001
	CF_M12-IF_M12	0.192		CF_M4-CF_M12	0.001
	CF_M12-CF_M36	0.001		CF_M36-IF_M4	0.001
	CF_M12-CF_M24	0.001		CF_M36-IF_M36	0.549
	HM_M36-IF_M4	0.001		CF_M36-IF_M24	0.001
	HM_M36-CF_M4	0.001		CF_M36-IF_M12	0.001
	HM_M36-CF_M36	0.01		CF_M24-IF_M4	0.001
	HM_M36-CF_M12	0.001		CF_M24-IF_M36	0.001
	HM_M24-IF_M4	0.001		CF_M24-IF_M24	0.955
	HM_M24-IF_M36	0.562		CF_M24-IF_M12	0.001
	HM_M24-IF_M24	0.006		CF_M24-CF_M36	0.001
	HM_M24-IF_M12	0.001		CF_M12-IF_M4	0.001
	HM_M24-HM_M36	0.104		CF_M12-IF_M36	0.001
	HM_M24-CF_M4	0.001		CF_M12-IF_M24	0.001
	HM_M24-CF_M36	0.36		CF_M12-IF_M12	0.755
	HM_M24-CF_M24	0.03		CF_M12-CF_M36	0.001
	HM_M24-CF_M12	0.001		CF_M12-CF_M24	0.001
Fig.S1C	Distance to HM profiles over time (OTUs profiles distances)												Distance to HM profiles over time (ECs profiles distances)
	M4			M12			M24			M36			M4			M12			M24			M36
	Groups	Adj. p-value		Groups	Adj. p-value		Groups	Adj. p-value		Groups	Adj. p-value		Groups	Adj. p-value		Groups	Adj. p-value		Groups	Adj. p-value		Groups	Adj. p-value
	HM-CF	0.001		HM-CF	0.845		HM-CF	0.82		HM-CF	0.232		HM-CF	0.0132		HM-CF	0.556		HM-CF	0.0719		HM-CF	0.746
	HM-IF	0.003		HM-IF	0.845		HM-IF	0.82		HM-IF	0.232		HM-IF	0.0132		HM-IF	0.6		HM-IF	0.1303		HM-IF	1
	CF-IF	0.014		CF-IF	0.944		CF-IF	0.84		CF-IF	0.72		CF-IF	0.217		CF-IF	0.785		CF-IF	0.832		CF-IF	0.476
Fig.S1D	pyruvate fermentation to butanoate			fucose degradation			glycogen biosynthesis I (from ADP-D-Glucose)			L-isoleucine biosynthesis IV			tetrapyrrole biosynthesis I (from glutamate)			tetrapyrrole biosynthesis II (from glycine)			acetyl-CoA fermentation to butanoate II			adenosylcobalamin salvage from cobinamide II			Clostridium acetobutylicum acidogenic fermentation
	Group	Adj. p-value		Group	Adj. p-value		Group	Adj. p-value		Group	Adj. p-value		Group	Adj. p-value		Group	Adj. p-value		Group	Adj. p-value		Group	Adj. p-value		Group	Adj. p-value
	HM-CF	0.002		HM-CF	0.001		HM-CF	0.001		HM-CF	0.001		HM-CF	0.001		HM-CF	0.001		HM-CF	0.002		HM-CF	0.004		HM-CF	0.002
	HM-IF	0.55		HM-IF	0.98		HM-IF	0.351		HM-IF	0.06		HM-IF	0.348		HM-IF	0.274		HM-IF	0.438		HM-IF	0.782		HM-IF	0.538
	CF-IF	0.001		CF-IF	0.001		CF-IF	0.001		CF-IF	0.001		CF-IF	0.001		CF-IF	0.001		CF-IF	0.001		CF-IF	0.001		CF-IF	0.001
	enterobactin biosynthesis			mixed acid fermentation			glucose and glucose-1-phosphate degradation			pentose phosphate pathway			superpathway of menaquinol-9 biosynthesis			superpathway of glucose and xylose degradation			superpathway of UDP-glucose-derived O-antigen building blocks biosynthesis			taxadiene biosynthesis (engineered)
	Group	Adj. p-value		Group	Adj. p-value		Group	Adj. p-value		Group	Adj. p-value		Group	Adj. p-value		Group	Adj. p-value		Group	Adj. p-value		Group	Adj. p-value
	HM-CF	0.009		HM-CF	0.004		HM-CF	0.002		HM-CF	0.002		HM-CF	0.001		HM-CF	0.001		HM-CF	0.001		HM-CF	0.001
	HM-IF	0.164		HM-IF	0.13		HM-IF	0.742		HM-IF	0.301		HM-IF	0.051		HM-IF	0.143		HM-IF	0.607		HM-IF	0.357
	CF-IF	0.015		CF-IF	0.02		CF-IF	0.001		CF-IF	0.001		CF-IF	0.003		CF-IF	0.001		CF-IF	0.001		CF-IF	0.001
Fig.S1F	superpathway of L-aspartate and L-asparagine biosynthesis			adenosylcobalamin salvage from cobinamide I			TCA cycle VI (obligate autotrophs)			superpathway of L-aspartate and L-asparagine biosynthesis			superpathway of adenosine nucleotides de novo biosynthesis I			superpathway of UDP-glucose-derived O-antigen building blocks biosynthesis
	Group	Adj. p-value		Group	Adj. p-value		Group	Adj. p-value		Group	Adj. p-value		Group	Adj. p-value		Group	Adj. p-value
	HM-CF	0.031		HM-CF	0.1603		HM-CF	0.287		HM-CF	0.031		HM-CF	0.06		HM-CF	0.3288
	HM-IF	0.147		HM-IF	0.03		HM-IF	0.035		HM-IF	0.147		HM-IF	0.048		HM-IF	0.0258
	CF-IF	0.242		CF-IF	0.237		CF-IF	0.035		CF-IF	0.242		CF-IF	0.985		CF-IF	0.037
