# Supplementary material for: The infant microbiota hopscotches between community states toward maturation—longitudinal stool parameters and microbiota development in a cohort of European toddlers
Source: ISME Commun. 2025 Mar 11;5(1):ycaf016. doi: 10.1093/ismeco/ycaf016 (PMC11905755; doi:10.1093/ismeco/ycaf016)
Supplement: Supplementary_Table_2_ycaf016 [file supplementary_table_2_ycaf016.xlsx]

## Sheet: Taxa
	M4							M12							M24							M36
	variable1	variable2	correlation	pValue	Corrected			variable1	variable2	correlation	pvalue	corrected pvalue			variable1	variable2	correlation	pvalue	corrected pvalue			variable1	variable2	correlation	pvalue	corrected pvalue
	k__Bacteria	Butyrate	-0.202081	0.000229652	0.0021			p__Actinobacteria	Secretory iga	0.122161	0.0473798	0.1542			k__Bacteria	Humidity	0.125916	0.0345569	0.1254			p__Verrucomicrobiota	Acetate	-0.136398	0.0339396	0.1313
	p__Actinobacteria	Butyrate	-0.153743	0.0366717	0.1274			p__Actinobacteria	Calprotectin	0.138497	0.0241464	0.096			p__Actinobacteria	Secretory iga	-0.169054	0.0124293	0.0703			c__Alphaproteobacteria	Acetate	-0.246492	0.00503488	0.0321
	p__Actinobacteriota	Acetate	0.3304	8.56633e-10	0			p__Bacteroidetes	Secretory iga	-0.247502	2.27652e-06	0			p__Actinobacteriota	Propionate	-0.118899	0.0460574	0.1571			c__Alphaproteobacteria	Butyrate	-0.222765	0.0114903	0.0586
	p__Actinobacteriota	Humidity	0.146349	0.00793824	0.0374			p__Bacteroidetes	pH	0.195185	0.000210987	0.0022			p__Actinobacteriota	Humidity	-0.194054	0.00105501	0.0115			c__Alphaproteobacteria	Propionate	-0.236659	0.00715506	0.0408
	p__Actinobacteriota	pH	-0.120567	0.0144547	0.0611			p__Bacteroidota	Secretory iga	-0.211465	3.40268e-05	0.0005			p__Bacteroidetes	Secretory iga	-0.152341	0.00912652	0.0544			c__Alphaproteobacteria	pH	0.179518	0.0417855	0.1509
	p__Bacteroidota	Secretory iga	-0.101181	0.03961	0.1341			p__Bacteroidota	Butyrate	-0.129869	0.0147592	0.0658			p__Bacteroidetes	Butyrate	-0.191601	0.00127451	0.013			c__Bacilli	Calprotectin	0.132701	0.0338195	0.1313
	p__Bacteroidota	Acetate	-0.112742	0.0412943	0.1369			p__Bacteroidota	Propionate	0.176078	0.000907518	0.0073			p__Bacteroidetes	Propionate	-0.139773	0.0192901	0.0919			c__Bacteroidia	Acetate	-0.194376	0.00210541	0.0164
	p__Bacteroidota	Butyrate	-0.13741	0.0127412	0.0553			p__Bacteroidota	Humidity	-0.115142	0.030791	0.1172			p__Bacteroidetes	pH	0.158947	0.00649354	0.0426			c__Bacteroidia	Butyrate	-0.191262	0.00248834	0.0186
	p__Bacteroidota	Propionate	0.282708	1.91799e-07	0			p__Bacteroidota	pH	0.138914	0.00683093	0.0375			p__Bacteroidota	Secretory iga	-0.206408	0.000367307	0.005			c__Clostridia	Acetate	0.164437	0.00948214	0.0511
	p__Firmicutes	Calprotectin	-0.0964467	0.0498743	0.1534			p__Firmicutes	Secretory iga	0.115325	0.0249461	0.0986			p__Bacteroidota	Butyrate	-0.145059	0.0147671	0.0776			c__Clostridia	Butyrate	0.250181	6.79128e-05	0.0009
	p__Firmicutes	Butyrate	0.204212	0.000196381	0.0019			p__Firmicutes	Acetate	0.157273	0.00308993	0.0204			p__Desulfobacterota	Acetate	-0.136867	0.0450054	0.1546			c__Clostridia	Humidity	0.204774	0.00118307	0.0117
	p__Firmicutes	Humidity	-0.155992	0.00463008	0.024			p__Firmicutes	Butyrate	0.258301	8.99076e-07	0			p__Desulfobacterota	Humidity	-0.244105	0.000302407	0.0044			c__Clostridia	pH	-0.201132	0.001519	0.0136
	p__Firmicutes	pH	0.237696	1.0925e-06	0			p__Firmicutes	Humidity	0.106979	0.0448852	0.1504			p__Desulfobacterota	pH	-0.151931	0.0232533	0.0984			c__Coriobacteriia	Humidity	-0.215061	0.000650439	0.0073
	p__Fusobacteriota	Propionate	-0.177324	0.0188948	0.0748			p__Firmicutes	pH	-0.115134	0.0251889	0.0991			p__Firmicutes	Secretory iga	0.256299	8.5692e-06	0.0002			c__Gammaproteobacteria	Secretory iga	0.146823	0.0189872	0.0867
	p__Fusobacteriota	Humidity	0.149557	0.0482229	0.1498			p__Fusobacteriota	Calprotectin	0.266661	0.000346957	0.0032			p__Firmicutes	Calprotectin	0.143616	0.0135482	0.0752			c__Gammaproteobacteria	Calprotectin	0.133201	0.0334962	0.1306
	p__Fusobacteriota	pH	-0.280378	1.65966e-05	0.0002			p__Proteobacteria	Secretory iga	0.279912	3.11008e-08	0			p__Firmicutes	Butyrate	0.275457	2.64873e-06	0.0001			c__Gammaproteobacteria	Acetate	0.217317	0.000583293	0.0067
	p__Patescibacteria	pH	-0.274348	0.00196074	0.013			p__Proteobacteria	Calprotectin	0.11971	0.0197428	0.0827			p__Firmicutes	pH	-0.197675	0.000652771	0.0077			c__Gammaproteobacteria	Butyrate	0.194152	0.00217615	0.0169
	p__Proteobacteria	Secretory iga	0.13107	0.00757745	0.0361			p__Proteobacteria	Acetate	0.226521	1.78115e-05	0.0003			p__Fusobacteriota	Calprotectin	0.185832	0.0487626	0.1626			c__Gammaproteobacteria	Propionate	0.174966	0.00583072	0.0354
	p__Proteobacteria	Propionate	-0.208149	0.000146446	0.0015			p__Proteobacteria	Humidity	0.112091	0.0355396	0.1286			p__Fusobacteriota	Acetate	-0.214479	0.0258141	0.1038			c__Gammaproteobacteria	pH	-0.247404	9.08921e-05	0.0012
	p__Proteobacteria	pH	-0.197664	5.46131e-05	0.0006			p__Proteobacteria	pH	-0.299853	2.71566e-09	0			p__Fusobacteriota	Propionate	-0.220687	0.0217252	0.0982			c__Negativicutes	Propionate	0.127654	0.0446037	0.1579
	p__Verrucomicrobiota	Propionate	0.165931	0.00956261	0.0429			p__Verrucomicrobiota	Secretory iga	-0.147829	0.00482611	0.0289			p__Fusobacteriota	Humidity	-0.251616	0.0086179	0.052			c__Verrucomicrobiae	Acetate	-0.136378	0.033966	0.1313
	p__Verrucomicrobiota	Humidity	-0.187469	0.0033534	0.0192			p__Verrucomicrobiota	pH	0.130352	0.0130598	0.0605			p__Patescibacteria	Calprotectin	0.238495	0.0142833	0.0759			o__Actinomycetales	Humidity	-0.141041	0.0269708	0.1092
	p__Verrucomicrobiota	pH	0.163697	0.00475022	0.0245			c__Actinobacteria	Secretory iga	0.110942	0.0310459	0.1172			p__Proteobacteria	Secretory iga	0.168529	0.00375405	0.0277			o__Bacteroidales	Acetate	-0.194379	0.002105	0.0164
	c__Actinobacteria	Acetate	0.343093	1.71632e-10	0			c__Actinobacteria	Acetate	0.108494	0.0419208	0.1455			p__Proteobacteria	Acetate	0.254127	1.56246e-05	0.0003			o__Bacteroidales	Butyrate	-0.191283	0.00248555	0.0186
	c__Actinobacteria	Humidity	0.175175	0.00144702	0.0108			c__Actinobacteria	Humidity	0.138621	0.00921174	0.0473			p__Proteobacteria	Butyrate	0.208007	0.000438006	0.0056			o__Burkholderiales	Secretory iga	0.221983	0.000373895	0.0044
	c__Actinobacteria	pH	-0.153995	0.00174121	0.0124			c__Bacteroidia	Secretory iga	-0.211743	3.32074e-05	0.0004			p__Proteobacteria	Propionate	0.136174	0.0221807	0.0982			o__Burkholderiales	Butyrate	0.147481	0.0209277	0.0936
	c__Bacilli	Calprotectin	-0.104015	0.0343673	0.122			c__Bacteroidia	Butyrate	-0.130127	0.0145609	0.0652			p__Proteobacteria	pH	-0.180829	0.00185154	0.0171			o__Burkholderiales	pH	-0.307953	9.81823e-07	0
	c__Bacteroidia	Secretory iga	-0.101025	0.0399181	0.1342			c__Bacteroidia	Propionate	0.175868	0.000920666	0.0073			p__Verrucomicrobiota	Secretory iga	-0.133344	0.0226669	0.0982			o__Christensenellales	Propionate	-0.170108	0.00958936	0.0514
	c__Bacteroidia	Acetate	-0.116728	0.0345842	0.122			c__Bacteroidia	Humidity	-0.114901	0.031145	0.1172			p__Verrucomicrobiota	Butyrate	-0.147002	0.013809	0.0752			o__Clostridia vadinBB60 group	Acetate	-0.308312	0.000846015	0.0089
	c__Bacteroidia	Butyrate	-0.138963	0.0117568	0.052			c__Bacteroidia	pH	0.139417	0.0066303	0.0366			p__Verrucomicrobiota	pH	0.271854	2.42186e-06	0.0001			o__Clostridia vadinBB60 group	Butyrate	-0.339809	0.000216556	0.0027
	c__Bacteroidia	Propionate	0.28142	2.1907e-07	0			c__Clostridia	Acetate	0.161975	0.00230169	0.0163			c__Actinobacteria	Propionate	-0.141485	0.0174374	0.0867			o__Clostridia vadinBB60 group	Propionate	-0.293002	0.00155796	0.0136
	c__Clostridia	Secretory iga	-0.146818	0.00274882	0.0167			c__Clostridia	Butyrate	0.311034	2.4716e-09	0			c__Alphaproteobacteria	Propionate	-0.270609	0.00209038	0.0185			o__Clostridia vadinBB60 group	pH	0.22663	0.0167627	0.0788
	c__Clostridia	Butyrate	0.15336	0.00538019	0.0274			c__Clostridia	Humidity	0.114173	0.0322372	0.1205			c__Alphaproteobacteria	pH	0.205798	0.0192958	0.0919			o__Clostridiales	Butyrate	0.18676	0.00315465	0.0227
	c__Clostridia	Humidity	-0.287394	1.1757e-07	0			c__Coriobacteriia	Butyrate	0.1176	0.0273706	0.1055			c__Bacteroidia	Secretory iga	-0.207313	0.000345587	0.0048			o__Enterobacterales	Calprotectin	0.133693	0.0368882	0.1389
	c__Clostridia	pH	0.330382	6.35847e-12	0			c__Coriobacteriia	Propionate	0.123629	0.0203334	0.0838			c__Bacteroidia	Butyrate	-0.146351	0.0138936	0.0752			o__Eubacteriales	Butyrate	-0.244046	0.0219413	0.0963
	c__Coriobacteriia	Propionate	0.112155	0.0426878	0.1389			c__Gammaproteobacteria	Secretory iga	0.282993	2.16027e-08	0			c__Clostridia	Secretory iga	0.252241	1.19996e-05	0.0003			o__Eubacteriales	Humidity	-0.215742	0.0435136	0.1551
	c__Gammaproteobacteria	Secretory iga	0.130922	0.00764612	0.0362			c__Gammaproteobacteria	Calprotectin	0.119738	0.0197144	0.0827			c__Clostridia	Calprotectin	0.121907	0.0363715	0.1298			o__Lachnospirales	Acetate	0.279454	7.89748e-06	0.0001
	c__Gammaproteobacteria	Propionate	-0.20729	0.0001562	0.0016			c__Gammaproteobacteria	Acetate	0.227746	1.59952e-05	0.0002			c__Clostridia	Butyrate	0.274888	2.78272e-06	0.0001			o__Lachnospirales	Butyrate	0.208979	0.000929577	0.0094
	c__Gammaproteobacteria	pH	-0.196806	5.89219e-05	0.0007			c__Gammaproteobacteria	Humidity	0.117007	0.0281642	0.1076			c__Clostridia	pH	-0.194606	0.000794465	0.009			o__Lachnospirales	Propionate	0.2312	0.000240262	0.0029
	c__Negativicutes	Humidity	0.152744	0.00557066	0.0281			c__Gammaproteobacteria	pH	-0.301083	2.32205e-09	0			c__Coriobacteriia	Humidity	-0.330399	1.31483e-08	0			o__Lachnospirales	Humidity	0.329071	1.12974e-07	0
	c__Negativicutes	pH	-0.214731	1.12652e-05	0.0002			c__Negativicutes	Secretory iga	0.105541	0.0402784	0.1406			c__Gammaproteobacteria	Secretory iga	0.170188	0.00342175	0.0259			o__Lactobacillales	Calprotectin	0.165252	0.00806526	0.0446
	c__Verrucomicrobiae	Propionate	0.167523	0.0088841	0.0408			c__Negativicutes	Propionate	0.209954	7.20503e-05	0.0008			c__Gammaproteobacteria	Acetate	0.272569	3.39865e-06	0.0001			o__Micrococcales	Secretory iga	0.155939	0.0410794	0.1498
	c__Verrucomicrobiae	Humidity	-0.190119	0.00292452	0.0173			c__Negativicutes	Humidity	-0.113418	0.0334025	0.1231			c__Gammaproteobacteria	Butyrate	0.228368	0.000109204	0.0019			o__Micrococcales	Calprotectin	0.187788	0.0136308	0.0671
	c__Verrucomicrobiae	pH	0.165077	0.0044044	0.023			c__Verrucomicrobiae	Secretory iga	-0.148181	0.00472526	0.0285			c__Gammaproteobacteria	Propionate	0.155929	0.00871771	0.0523			o__Monoglobales	Acetate	0.256782	4.75976e-05	0.0007
	o__Bifidobacteriales	Acetate	0.346008	1.1742e-10	0			c__Verrucomicrobiae	pH	0.129756	0.0134855	0.0614			c__Gammaproteobacteria	Humidity	0.117513	0.0486721	0.1626			o__Monoglobales	Butyrate	0.214522	0.000724678	0.0079
	o__Bifidobacteriales	Humidity	0.183015	0.000868256	0.007			o__Acidaminococcales	Propionate	0.284245	7.71011e-05	0.0009			c__Gammaproteobacteria	pH	-0.197229	0.000671803	0.0078			o__Monoglobales	Propionate	0.172087	0.00693414	0.0403
	o__Bifidobacteriales	pH	-0.155743	0.00153955	0.0112			o__Actinomycetales	Calprotectin	0.131687	0.0127644	0.0597			c__Negativicutes	Propionate	0.129765	0.0293563	0.1138			o__Monoglobales	Humidity	0.449963	1.2923e-13	0
	o__Burkholderiales	Propionate	-0.164668	0.0334584	0.1193			o__Actinomycetales	Acetate	0.117563	0.0325009	0.1205			c__Negativicutes	Humidity	-0.154812	0.00921681	0.0547			o__Oscillospirales	Acetate	-0.143255	0.0240557	0.1039
	o__Clostridiales	Butyrate	0.248462	5.80859e-06	0.0001			o__Actinomycetales	Butyrate	0.130819	0.0172523	0.0745			c__Verrucomicrobiae	Secretory iga	-0.133307	0.0227056	0.0982			o__Oscillospirales	Propionate	-0.24209	0.000117823	0.0016
	o__Clostridiales	Propionate	-0.128148	0.020841	0.0808			o__Actinomycetales	Humidity	0.110752	0.0440581	0.1488			c__Verrucomicrobiae	Butyrate	-0.14701	0.0138035	0.0752			o__Oscillospirales	Humidity	-0.131906	0.0379091	0.1419
	o__Enterobacterales	Secretory iga	0.116461	0.017762	0.0731			o__Actinomycetales	pH	-0.183973	0.000485187	0.0042			c__Verrucomicrobiae	pH	0.271722	2.45022e-06	0.0001			o__Oscillospirales	pH	-0.196158	0.00199457	0.0163
	o__Enterobacterales	Propionate	-0.16974	0.0020369	0.0132			o__Bacteroidales	Secretory iga	-0.211743	3.32075e-05	0.0004			o__Acidaminococcales	Humidity	-0.220854	0.00575292	0.039			o__Pasteurellales	Secretory iga	0.199814	0.00208493	0.0164
	o__Enterobacterales	pH	-0.140655	0.00427602	0.023			o__Bacteroidales	Butyrate	-0.130127	0.0145609	0.0652			o__Actinomycetales	Secretory iga	0.130845	0.0258692	0.1038			o__Pasteurellales	Calprotectin	0.173065	0.0078377	0.0438
	o__Erysipelotrichales	Secretory iga	-0.14262	0.004073	0.0225			o__Bacteroidales	Propionate	0.175868	0.000920663	0.0073			o__Actinomycetales	Butyrate	0.166462	0.00539556	0.0376			o__Pasteurellales	Acetate	0.396717	5.15692e-10	0
	o__Erysipelotrichales	Butyrate	0.162871	0.00348181	0.0197			o__Bacteroidales	Humidity	-0.114901	0.031145	0.1172			o__Actinomycetales	pH	-0.158919	0.00669057	0.0433			o__Pasteurellales	Butyrate	0.398521	4.23537e-10	0
	o__Erysipelotrichales	Humidity	-0.195456	0.000436931	0.0038			o__Bacteroidales	pH	0.139417	0.00663027	0.0366			o__Bacteroidales	Secretory iga	-0.207211	0.000347985	0.0048			o__Pasteurellales	Propionate	0.326973	4.42896e-07	0
	o__Erysipelotrichales	pH	0.224677	5.38954e-06	0.0001			o__Bifidobacteriales	Secretory iga	0.10375	0.0438112	0.1488			o__Bacteroidales	Butyrate	-0.146432	0.0138406	0.0752			o__Pasteurellales	Humidity	0.519608	0	0
	o__Lachnospirales	Secretory iga	-0.14003	0.00430842	0.023			o__Bifidobacteriales	Acetate	0.106639	0.0455752	0.1506			o__Bifidobacteriales	Propionate	-0.129121	0.0301774	0.1155			o__Pasteurellales	pH	-0.3239	5.75316e-07	0
	o__Lachnospirales	Humidity	-0.227833	3.10818e-05	0.0004			o__Bifidobacteriales	Humidity	0.138387	0.00933199	0.0473			o__Burkholderiales	pH	-0.161168	0.00649099	0.0426			o__Propionibacteriales	Secretory iga	0.221411	0.0253243	0.1061
	o__Lachnospirales	pH	0.306496	2.17932e-10	0			o__Burkholderiales	Secretory iga	0.140606	0.00922282	0.0473			o__Christensenellales	Butyrate	0.162546	0.0184159	0.0895			o__Rhodospirillales	Acetate	-0.266373	0.0032742	0.0232
	o__Lactobacillales	Acetate	0.109853	0.0468176	0.1484			o__Burkholderiales	Acetate	0.144394	0.00981199	0.049			o__Christensenellales	Humidity	-0.181292	0.00845478	0.052			o__Rhodospirillales	Butyrate	-0.278909	0.00203707	0.0163
	o__Lactobacillales	Humidity	0.1272	0.0212084	0.0819			o__Burkholderiales	Humidity	0.11544	0.0393392	0.1381			o__Clostridiales	Acetate	0.190231	0.00132877	0.0133			o__Rhodospirillales	Propionate	-0.25699	0.00460457	0.0297
	o__Micrococcales	Secretory iga	0.253579	2.77493e-06	0			o__Burkholderiales	pH	-0.207892	0.000107541	0.0012			o__Clostridiales	Butyrate	0.271537	3.71276e-06	0.0001			o__Rhodospirillales	pH	0.258397	0.00421477	0.0276
	o__Micrococcales	Propionate	-0.25124	4.32193e-05	0.0005			o__Clostridiales	Acetate	0.267657	3.58388e-07	0			o__Corynebacteriales	Humidity	-0.268569	0.00150758	0.0146			o__Veillonellales-Selenomonadales	Calprotectin	0.128918	0.0392833	0.1442
	o__Micrococcales	Humidity	0.125274	0.0439802	0.1423			o__Clostridiales	Butyrate	0.332352	1.69331e-10	0			o__Enterobacterales	Secretory iga	0.145979	0.0128268	0.0723			o__Veillonellales-Selenomonadales	Acetate	0.141803	0.0255408	0.1064
	o__Micrococcales	pH	-0.301196	2.27885e-08	0			o__Clostridiales	Humidity	0.239247	5.83481e-06	0.0001			o__Enterobacterales	Acetate	0.180489	0.00247721	0.021			o__Veillonellales-Selenomonadales	Butyrate	0.154881	0.0146268	0.0707
	o__Oscillospirales	Secretory iga	-0.200047	8.43325e-05	0.0009			o__Clostridiales	pH	-0.205575	5.78746e-05	0.0007			o__Enterobacterales	Butyrate	0.136749	0.0223339	0.0982			o__Veillonellales-Selenomonadales	Propionate	0.202763	0.00132552	0.0126
	o__Oscillospirales	Butyrate	0.224709	6.93276e-05	0.0007			o__Enterobacterales	Secretory iga	0.213287	2.89921e-05	0.0004			o__Enterobacterales	Propionate	0.134828	0.0243064	0.1008			o__Veillonellales-Selenomonadales	Humidity	0.162204	0.010514	0.0554
	o__Oscillospirales	Humidity	-0.28308	4.38256e-07	0			o__Enterobacterales	Calprotectin	0.15011	0.00339746	0.0221			o__Lachnospirales	Secretory iga	0.188325	0.00117685	0.0123			o__Veillonellales-Selenomonadales	pH	-0.154173	0.0155083	0.0738
	o__Oscillospirales	pH	0.2862	1.40803e-08	0			o__Enterobacterales	pH	-0.143539	0.00517438	0.0307			o__Micrococcales	Propionate	-0.177434	0.0271944	0.1065			o__Verrucomicrobiales	Acetate	-0.135479	0.0351725	0.1341
	o__Pasteurellales	Secretory iga	0.269892	1.57732e-07	0			o__Erysipelotrichales	Secretory iga	-0.135014	0.00858074	0.0448			o__Monoglobales	Acetate	0.136486	0.0249105	0.1022			f__Anaerovoracaceae	Secretory iga	-0.201999	0.00135276	0.0127
	o__Pasteurellales	Acetate	0.183241	0.00179222	0.0124			o__Erysipelotrichales	Humidity	-0.106393	0.0460785	0.1507			o__Monoglobales	Butyrate	0.181613	0.00274162	0.0219			f__Anaerovoracaceae	Acetate	-0.36937	3.32204e-09	0
	o__Pasteurellales	Propionate	-0.127317	0.0307691	0.1106			o__Erysipelotrichales	pH	0.120625	0.0189745	0.0806			o__Monoglobales	Humidity	0.182114	0.00266704	0.0218			f__Anaerovoracaceae	Butyrate	-0.277525	1.23036e-05	0.0002
	o__Pasteurellales	Humidity	0.309564	8.18788e-08	0			o__Lachnospirales	Acetate	0.111938	0.0357919	0.1286			o__Oscillospirales	Secretory iga	0.182772	0.0016491	0.0158			f__Anaerovoracaceae	Propionate	-0.310795	8.55821e-07	0
	o__Pasteurellales	pH	-0.465712	0	0			o__Lachnospirales	Butyrate	0.170855	0.0012917	0.0098			o__Oscillospirales	Butyrate	0.298862	3.15741e-07	0			f__Anaerovoracaceae	Humidity	-0.420701	9.35962e-12	0
	o__Peptostreptococcales-Tissierellales	Secretory iga	-0.15921	0.00118483	0.0091			o__Lactobacillales	Secretory iga	0.117012	0.0228905	0.0925			o__Oscillospirales	pH	-0.27826	1.25401e-06	0			f__Anaerovoracaceae	pH	0.169485	0.00865323	0.0473
	o__Peptostreptococcales-Tissierellales	Butyrate	0.16284	0.00314589	0.0183			o__Lactobacillales	Acetate	0.121904	0.0221653	0.0905			o__Pasteurellales	Secretory iga	0.194471	0.00114148	0.012			f__Atopobiaceae	Humidity	-0.2035	0.0313933	0.1239
	o__Peptostreptococcales-Tissierellales	Propionate	0.179329	0.00112654	0.0088			o__Lactobacillales	pH	-0.130117	0.0113361	0.0542			o__Pasteurellales	Acetate	0.333853	2.40167e-08	0			f__Bacteroidaceae	Acetate	-0.156097	0.0138585	0.0678
	o__Peptostreptococcales-Tissierellales	Humidity	-0.309768	1.05603e-08	0			o__Micrococcales	Secretory iga	0.268958	8.22422e-05	0.0009			o__Pasteurellales	Butyrate	0.34378	8.56781e-09	0			f__Bacteroidaceae	Butyrate	-0.170734	0.00704	0.0406
	o__Peptostreptococcales-Tissierellales	pH	0.305783	2.66525e-10	0			o__Micrococcales	Calprotectin	0.167583	0.0152927	0.0676			o__Pasteurellales	Propionate	0.13175	0.0317111	0.1198			f__Bacteroidaceae	Propionate	-0.171846	0.00667234	0.0394
	o__Pseudomonadales	pH	-0.149685	0.0159136	0.0663			o__Micrococcales	Acetate	0.196454	0.00566032	0.033			o__Pasteurellales	Humidity	0.415641	1.55609e-12	0			f__Bacteroidaceae	pH	0.142753	0.0251517	0.1061
	o__Staphylococcales	Propionate	-0.114054	0.0408206	0.1367			o__Micrococcales	Butyrate	0.153306	0.031493	0.1181			o__Pasteurellales	pH	-0.336239	9.5359e-09	0			f__Butyricicoccaceae	Acetate	0.282001	6.47073e-06	0.0001
	o__Staphylococcales	pH	-0.147175	0.0030617	0.0179			o__Micrococcales	Humidity	0.19361	0.00641072	0.0359			o__Peptostreptococcales-Tissierellales	Butyrate	0.173885	0.00339618	0.0259			f__Butyricicoccaceae	Butyrate	0.287912	4.04399e-06	0.0001
	o__Veillonellales-Selenomonadales	Humidity	0.181225	0.000977467	0.0078			o__Micrococcales	pH	-0.304626	7.30615e-06	0.0001			o__Propionibacteriales	Calprotectin	0.281442	0.00688134	0.0438			f__Butyricicoccaceae	Propionate	0.257399	4.08926e-05	0.0006
	o__Veillonellales-Selenomonadales	pH	-0.245393	4.88479e-07	0			o__Monoglobales	Butyrate	0.158092	0.00606805	0.0346			o__Propionibacteriales	Acetate	-0.230298	0.0318774	0.1198			f__Butyricicoccaceae	Humidity	0.382366	4.68225e-10	0
	f__Anaerococcus	Calprotectin	0.165927	0.00756737	0.0361			o__Oscillospirales	Butyrate	0.296031	1.49908e-08	0			o__Propionibacteriales	Propionate	-0.228986	0.0328938	0.1225			f__Butyricicoccaceae	pH	-0.202704	0.0013918	0.0127
	f__Bacteroidaceae	Secretory iga	-0.103585	0.0351229	0.1229			o__Oscillospirales	Propionate	-0.151362	0.00442549	0.0276			o__Propionibacteriales	Humidity	-0.281587	0.0082375	0.0514			f__Clostridiaceae	Acetate	0.1518	0.0174215	0.0814
	f__Bacteroidaceae	Butyrate	-0.150067	0.00647149	0.0323			o__Pasteurellales	Secretory iga	0.345381	1.70357e-11	0			o__Rhodospirillales	Propionate	-0.277624	0.00244124	0.0208			f__Clostridiaceae	Butyrate	0.2342	0.000216769	0.0027
	f__Bacteroidaceae	Propionate	0.301437	2.56978e-08	0			o__Pasteurellales	Acetate	0.404659	1.24345e-14	0			o__Rhodospirillales	pH	0.218881	0.0167757	0.0843			f__Clostridiaceae	pH	-0.162806	0.0111965	0.0578
	f__Carnobacteriaceae	Calprotectin	-0.143205	0.0183375	0.0741			o__Pasteurellales	Butyrate	0.435062	0	0			o__Staphylococcales	Secretory iga	0.15352	0.0121788	0.0695			f__Coriobacteriales Incertae Sedis	Propionate	-0.240565	0.00583385	0.0354
	f__Clostridiaceae	Butyrate	0.223232	4.90275e-05	0.0006			o__Pasteurellales	Humidity	0.430299	0	0			o__Veillonellales-Selenomonadales	Secretory iga	0.142304	0.014604	0.077			f__Coriobacteriales Incertae Sedis	Humidity	-0.269072	0.0019644	0.0163
	f__Clostridiaceae	Propionate	-0.127238	0.021773	0.083			o__Pasteurellales	pH	-0.539663	0	0			o__Veillonellales-Selenomonadales	Propionate	0.169809	0.00424029	0.0309			f__Eggerthellaceae	Acetate	-0.213152	0.000728365	0.0079
	f__Coriobacteriaceae	Butyrate	-0.128467	0.0248536	0.0929			o__Peptostreptococcales-Tissierellales	Secretory iga	-0.225703	9.38267e-06	0.0002			o__Verrucomicrobiales	Secretory iga	-0.133306	0.0227062	0.0982			f__Eggerthellaceae	Butyrate	-0.198019	0.00172594	0.0146
	f__Eggerthellaceae	Butyrate	0.209169	0.00103742	0.0082			o__Staphylococcales	Acetate	0.214358	0.000139306	0.0015			o__Verrucomicrobiales	Butyrate	-0.14701	0.0138038	0.0752			f__Eggerthellaceae	Propionate	-0.173994	0.00601046	0.0363
	f__Eggerthellaceae	Propionate	0.157683	0.0138641	0.0591			o__Staphylococcales	Butyrate	0.138019	0.0148567	0.066			o__Verrucomicrobiales	pH	0.271722	2.45033e-06	0.0001			f__Eggerthellaceae	Humidity	-0.265379	2.29317e-05	0.0004
	f__Eggerthellaceae	Humidity	-0.196927	0.0020409	0.0132			o__Staphylococcales	Humidity	0.130237	0.0216018	0.0885			f__Anaerovoracaceae	Secretory iga	-0.136043	0.0329399	0.1225			f__Eggerthellaceae	pH	0.195983	0.00201364	0.0163
	f__Eggerthellaceae	pH	0.118221	0.0390748	0.1328			o__Staphylococcales	pH	-0.14294	0.00889734	0.0463			f__Anaerovoracaceae	Calprotectin	0.14493	0.0227123	0.0982			f__Enterobacteriaceae	Calprotectin	0.132983	0.03831	0.143
	f__Enterobacteriaceae	Secretory iga	0.114946	0.0193097	0.0761			o__Veillonellales-Selenomonadales	Secretory iga	0.138168	0.00721567	0.0391			f__Anaerovoracaceae	Acetate	-0.333775	1.50702e-07	0			f__Enterobacteriaceae	Humidity	-0.128303	0.0494735	0.1719
	f__Enterobacteriaceae	Propionate	-0.169255	0.00209903	0.0134			o__Veillonellales-Selenomonadales	Propionate	0.119061	0.0254964	0.0998			f__Anaerovoracaceae	Butyrate	-0.248982	0.000110778	0.0019			f__Enterococcaceae	pH	0.132729	0.0498022	0.1719
	f__Enterobacteriaceae	pH	-0.140182	0.00440852	0.023			o__Veillonellales-Selenomonadales	pH	-0.108638	0.0349787	0.1282			f__Anaerovoracaceae	Propionate	-0.155955	0.016494	0.084			f__Erysipelotrichaceae	Secretory iga	-0.147092	0.018534	0.0856
	f__Enterococcaceae	Secretory iga	-0.106758	0.0298675	0.1087			f__Anaerococcus	Propionate	-0.184382	0.0357275	0.1286			f__Anaerovoracaceae	Humidity	-0.489236	1.33227e-15	0			f__Erysipelotrichaceae	pH	0.176813	0.00541866	0.0337
	f__Enterococcaceae	pH	0.107773	0.0289177	0.106			f__Bacteroidaceae	Secretory iga	-0.1676	0.00107212	0.0083			f__Anaerovoracaceae	pH	0.227622	0.000319086	0.0045			f__Eubacterium coprostanoligenes group	Acetate	-0.157699	0.0153103	0.0731
	f__Erysipelatoclostridiaceae	Butyrate	0.133525	0.0213493	0.0821			f__Bacteroidaceae	Propionate	0.164499	0.00195875	0.0142			f__Bacteroidaceae	Secretory iga	-0.209012	0.000308003	0.0045			f__Eubacterium coprostanoligenes group	Butyrate	-0.140354	0.0311311	0.1238
	f__Erysipelatoclostridiaceae	pH	0.105942	0.0428105	0.1389			f__Bacteroidaceae	pH	0.101831	0.0478833	0.155			f__Bacteroidaceae	Calprotectin	-0.158475	0.00637978	0.0423			f__Eubacterium coprostanoligenes group	Propionate	-0.208227	0.00129447	0.0124
	f__Erysipelotrichaceae	Secretory iga	-0.157623	0.00226495	0.0144			f__Carnobacteriaceae	Acetate	0.239601	7.20485e-05	0.0008			f__Bacteroidaceae	Butyrate	-0.120214	0.0436863	0.1522			f__Eubacterium coprostanoligenes group	Humidity	-0.186089	0.00412199	0.0275
	f__Erysipelotrichaceae	Butyrate	0.178176	0.00205348	0.0132			f__Carnobacteriaceae	Butyrate	0.138625	0.0229645	0.0925			f__Bacteroidaceae	Humidity	0.144219	0.0153597	0.0796			f__Lachnospiraceae	Acetate	0.279619	7.79648e-06	0.0001
	f__Erysipelotrichaceae	Humidity	-0.268447	2.68893e-06	0			f__Carnobacteriaceae	Humidity	0.277408	3.84418e-06	0.0001			f__Butyricicoccaceae	Secretory iga	0.224205	0.000108501	0.0019			f__Lachnospiraceae	Butyrate	0.209047	0.00092592	0.0094
	f__Erysipelotrichaceae	pH	0.247715	1.36038e-06	0			f__Carnobacteriaceae	pH	-0.211292	0.000336282	0.0032			f__Butyricicoccaceae	Acetate	0.131934	0.0270062	0.1065			f__Lachnospiraceae	Propionate	0.231406	0.000237116	0.0029
	f__Gemellaceae	Butyrate	-0.209431	0.000209114	0.002			f__Clostridiaceae	Acetate	0.272703	2.19398e-07	0			f__Butyricicoccaceae	Butyrate	0.173556	0.00351677	0.0265			f__Lachnospiraceae	Humidity	0.329173	1.11908e-07	0
	f__Gemellaceae	pH	-0.136631	0.00749027	0.0361			f__Clostridiaceae	Butyrate	0.340269	6.18343e-11	0			f__Butyricicoccaceae	Propionate	0.175293	0.00319624	0.0246			f__Marinifilaceae	Acetate	-0.165311	0.0152444	0.0731
	f__Lachnospiraceae	Secretory iga	-0.139981	0.00432199	0.023			f__Clostridiaceae	Humidity	0.224415	2.25953e-05	0.0003			f__Butyricicoccaceae	pH	-0.211388	0.000268239	0.0042			f__Marinifilaceae	Propionate	-0.149307	0.0286116	0.1153
	f__Lachnospiraceae	Humidity	-0.227849	3.10412e-05	0.0004			f__Clostridiaceae	pH	-0.230382	6.56884e-06	0.0001			f__Carnobacteriaceae	Acetate	0.139448	0.0345458	0.1254			f__Micrococcaceae	Secretory iga	0.153311	0.0459336	0.1611
	f__Lachnospiraceae	pH	0.306407	2.20705e-10	0			f__Coriobacteriaceae	Butyrate	0.141902	0.0135768	0.0614			f__Carnobacteriaceae	Butyrate	0.150634	0.022308	0.0982			f__Micrococcaceae	Calprotectin	0.193949	0.0112691	0.0578
	f__Lactobacillaceae	Calprotectin	-0.135005	0.00903876	0.0412			f__Eggerthellaceae	Secretory iga	-0.157942	0.00224893	0.016			f__Carnobacteriaceae	Humidity	0.199737	0.00233938	0.0204			f__Oscillospiraceae	Secretory iga	-0.206134	0.000907617	0.0093
	f__Lactobacillaceae	Acetate	0.154515	0.00753545	0.0361			f__Eggerthellaceae	Propionate	0.108649	0.0431146	0.148			f__Clostridiaceae	Acetate	0.214035	0.000333479	0.0046			f__Oscillospiraceae	Acetate	-0.437177	5.34239e-13	0
	f__Lactobacillaceae	Humidity	0.180404	0.00176685	0.0124			f__Eggerthellaceae	Humidity	-0.137124	0.0105514	0.0521			f__Clostridiaceae	Butyrate	0.289636	9.37972e-07	0			f__Oscillospiraceae	Butyrate	-0.279934	7.60724e-06	0.0001
	f__Lactobacillaceae	pH	-0.226021	1.10367e-05	0.0002			f__Enterobacteriaceae	Secretory iga	0.21292	2.99439e-05	0.0004			f__Clostridiaceae	pH	-0.132092	0.0247239	0.1022			f__Oscillospiraceae	Propionate	-0.371626	1.53616e-09	0
	f__Micrococcaceae	Secretory iga	0.25484	2.46599e-06	0			f__Enterobacteriaceae	Calprotectin	0.150461	0.00332244	0.0217			f__Coriobacteriaceae	Humidity	-0.244238	8.11922e-05	0.0015			f__Oscillospiraceae	Humidity	-0.38582	3.16567e-10	0
	f__Micrococcaceae	Propionate	-0.249753	4.81259e-05	0.0006			f__Enterobacteriaceae	pH	-0.143689	0.0051275	0.0306			f__Coriobacteriaceae	pH	-0.135306	0.0270554	0.1065			f__Oscillospiraceae	pH	0.164095	0.00993379	0.0529
	f__Micrococcaceae	Humidity	0.124765	0.0448529	0.1441			f__Enterococcaceae	Butyrate	-0.153781	0.00419591	0.0266			f__Eggerthellaceae	Acetate	-0.190654	0.00129552	0.0131			f__Porphyromonadaceae	Calprotectin	0.240554	0.00240746	0.0184
	f__Micrococcaceae	pH	-0.293872	5.12144e-08	0			f__Erysipelotrichaceae	Secretory iga	-0.208683	4.33357e-05	0.0006			f__Eggerthellaceae	Butyrate	-0.146942	0.0135096	0.0752			f__Prevotellaceae	Propionate	0.286715	1.09154e-05	0.0002
	f__Oscillospiraceae	Secretory iga	-0.19939	0.000680505	0.0058			f__Erysipelotrichaceae	Butyrate	-0.170381	0.00133308	0.0101			f__Eggerthellaceae	Humidity	-0.207982	0.000438735	0.0056			f__Rikenellaceae	Acetate	-0.306296	8.74793e-07	0
	f__Oscillospiraceae	Acetate	-0.166824	0.0102523	0.0458			f__Erysipelotrichaceae	Humidity	-0.174252	0.0010279	0.008			f__Eggerthellaceae	pH	0.191899	0.000942494	0.0105			f__Rikenellaceae	Butyrate	-0.199117	0.0016245	0.014
	f__Oscillospiraceae	Butyrate	0.389664	5.6034e-10	0			f__Erysipelotrichaceae	pH	0.235311	3.74747e-06	0.0001			f__Enterobacteriaceae	Secretory iga	0.149432	0.0111108	0.0644			f__Rikenellaceae	Propionate	-0.335895	5.91742e-08	0
	f__Oscillospiraceae	Humidity	-0.368206	5.45498e-09	0			f__Eubacterium coprostanoligenes group	Butyrate	0.230077	0.00269781	0.0183			f__Enterobacteriaceae	Acetate	0.194767	0.00112133	0.012			f__Rikenellaceae	Humidity	-0.309294	6.7466e-07	0
	f__Oscillospiraceae	pH	0.309322	9.30844e-08	0			f__Gemellaceae	Acetate	0.200769	0.000522258	0.0045			f__Enterobacteriaceae	Butyrate	0.14072	0.0191228	0.0917			f__Ruminococcaceae	Butyrate	0.154306	0.0150025	0.0723
	f__Peptoniphilus	Calprotectin	0.189038	0.00139885	0.0105			f__Gemellaceae	Humidity	0.150879	0.0094507	0.0476			f__Enterobacteriaceae	Propionate	0.136838	0.0227346	0.0982			f__Ruminococcaceae	Propionate	-0.143078	0.0242331	0.104
	f__Peptostreptococcaceae	Secretory iga	-0.148543	0.00272848	0.0167			f__Gemellaceae	pH	-0.177253	0.00158601	0.0118			f__Erysipelatoclostridiaceae	Calprotectin	0.129497	0.0261403	0.1043			f__Ruminococcaceae	pH	-0.216979	0.000610801	0.0069
	f__Peptostreptococcaceae	Butyrate	0.167922	0.00231451	0.0146			f__Lachnospiraceae	Acetate	0.111742	0.0361193	0.1293			f__Erysipelatoclostridiaceae	Humidity	-0.137665	0.0207475	0.0967			f__Streptococcaceae	Calprotectin	0.166016	0.0077736	0.0437
	f__Peptostreptococcaceae	Propionate	0.197195	0.000333805	0.003			f__Lachnospiraceae	Butyrate	0.171022	0.00127743	0.0098			f__Eubacterium coprostanoligenes group	Humidity	-0.200991	0.00133861	0.0133			f__Sutterellaceae	Secretory iga	0.216201	0.000562544	0.0065
	f__Peptostreptococcaceae	Humidity	-0.305918	1.63538e-08	0			f__Lactobacillaceae	Secretory iga	0.272323	9.88579e-06	0.0002			f__Gemellaceae	Secretory iga	0.142298	0.0235914	0.099			f__Sutterellaceae	Butyrate	0.130578	0.0419792	0.1513
	f__Peptostreptococcaceae	pH	0.2929	2.14895e-09	0			f__Lactobacillaceae	Calprotectin	0.187009	0.00266418	0.0182			f__Lachnospiraceae	Secretory iga	0.18764	0.00122755	0.0127			f__Sutterellaceae	pH	-0.292829	3.76305e-06	0.0001
	f__Pseudomonadaceae	Calprotectin	-0.153792	0.0180726	0.0737			f__Lactobacillaceae	pH	-0.148888	0.0171325	0.0745			f__Marinifilaceae	Acetate	-0.164327	0.015147	0.0788			f__Tannerellaceae	Humidity	-0.204881	0.00151845	0.0136
	f__Ruminococcaceae	Secretory iga	-0.134808	0.0129819	0.0561			f__Marinifilaceae	Calprotectin	0.171716	0.0448141	0.1504			f__Marinifilaceae	Butyrate	-0.15541	0.0217119	0.0982			f__UCG-010	Acetate	-0.187448	0.031378	0.1239
	f__Ruminococcaceae	Butyrate	0.12508	0.0381807	0.1317			f__Marinifilaceae	Propionate	0.211392	0.0174948	0.0753			f__Marinifilaceae	Humidity	-0.170187	0.0118453	0.0683			f__UCG-010	Propionate	-0.215166	0.0132253	0.0653
	f__Ruminococcaceae	pH	0.158867	0.00345377	0.0196			f__Micrococcaceae	Secretory iga	0.262704	0.000131227	0.0014			f__Marinifilaceae	pH	0.198103	0.00277763	0.0221			f__unknown_ Bacteroidales	Humidity	0.152638	0.0168035	0.0788
	f__Staphylococcaceae	pH	-0.122858	0.0249596	0.0929			f__Micrococcaceae	Calprotectin	0.157497	0.0234251	0.0938			f__Micrococcaceae	Propionate	-0.161808	0.048667	0.1626			f__unknown_ Clostridiales	Propionate	0.138975	0.0479889	0.1672
	f__Streptococcaceae	Secretory iga	0.1956	6.15989e-05	0.0007			f__Micrococcaceae	Acetate	0.18234	0.0107326	0.0522			f__Neisseriaceae	Calprotectin	0.232721	0.0225044	0.0982			f__unknown_ Clostridiales	Humidity	0.225273	0.00123155	0.012
	f__Streptococcaceae	Humidity	0.222582	4.76482e-05	0.0006			f__Micrococcaceae	Butyrate	0.145376	0.0425804	0.147			f__Neisseriaceae	pH	-0.22224	0.0295351	0.1142			f__Veillonellaceae	Calprotectin	0.140208	0.0251553	0.1061
	f__Streptococcaceae	pH	-0.168206	0.000616835	0.0053			f__Micrococcaceae	Humidity	0.183718	0.0101433	0.0502			f__Oscillospiraceae	Secretory iga	-0.20266	0.000482223	0.0061			f__Veillonellaceae	Acetate	0.147159	0.0206858	0.0931
	f__Sutterellaceae	Propionate	-0.181045	0.0377585	0.1307			f__Micrococcaceae	pH	-0.301346	1.02246e-05	0.0002			f__Oscillospiraceae	Acetate	-0.343461	3.36682e-09	0			f__Veillonellaceae	Butyrate	0.183025	0.00389804	0.0265
	f__Tannerellaceae	Secretory iga	-0.11625	0.0421421	0.1387			f__Neisseriaceae	Secretory iga	0.294989	7.05607e-05	0.0008			f__Oscillospiraceae	Butyrate	-0.298379	3.46918e-07	0			f__Veillonellaceae	Propionate	0.171237	0.00698613	0.0405
	f__Tannerellaceae	Butyrate	-0.15574	0.0136944	0.0587			f__Neisseriaceae	Acetate	0.226348	0.00356345	0.023			f__Oscillospiraceae	Propionate	-0.157079	0.00834505	0.0518			f__Veillonellaceae	Humidity	0.132161	0.0379263	0.1419
	f__Tannerellaceae	Propionate	0.204735	0.00113201	0.0088			f__Neisseriaceae	Butyrate	0.198902	0.0106719	0.0522			f__Oscillospiraceae	Humidity	-0.392883	8.29803e-12	0			f__Veillonellaceae	pH	-0.185977	0.00348192	0.0244
	f__Veillonellaceae	Acetate	0.109495	0.0475431	0.1498			f__Neisseriaceae	Humidity	0.259223	0.000802977	0.0066			f__Oscillospiraceae	pH	0.388936	5.10125e-12	0			g__Alistipes	Acetate	-0.306113	8.88722e-07	0
	f__Veillonellaceae	Humidity	0.172149	0.00175256	0.0124			f__Neisseriaceae	pH	-0.304559	3.96168e-05	0.0005			f__Peptostreptococcaceae	Acetate	0.13904	0.0194984	0.0925			g__Alistipes	Butyrate	-0.198679	0.00166425	0.0142
	f__Veillonellaceae	pH	-0.233208	1.80902e-06	0			f__Oscillospiraceae	Secretory iga	-0.490118	0	0			f__Peptostreptococcaceae	Butyrate	0.183224	0.0020057	0.018			g__Alistipes	Propionate	-0.336251	5.71842e-08	0
	g__Anaerostipes	Butyrate	0.186101	0.007548	0.0361			f__Oscillospiraceae	Acetate	-0.314805	1.72061e-09	0			f__Porphyromonadaceae	Humidity	-0.186073	0.0184822	0.0895			g__Alistipes	Humidity	-0.309414	6.67606e-07	0
	g__Anaerostipes	Humidity	-0.211261	0.00236037	0.0147			f__Oscillospiraceae	Butyrate	-0.205641	0.00010666	0.0012			f__Prevotellaceae	Secretory iga	0.136265	0.0216202	0.0982			g__Anaerostipes	Acetate	0.161599	0.0108102	0.0568
	g__Anaerostipes	pH	0.239469	0.00014476	0.0015			f__Oscillospiraceae	Humidity	-0.344801	3.31091e-11	0			f__Prevotellaceae	Calprotectin	0.137785	0.0199667	0.0942			g__Anaerostipes	Butyrate	0.127877	0.0442304	0.1569
	g__Atopobium	Propionate	-0.182159	0.0125889	0.0551			f__Oscillospiraceae	pH	0.559679	0	0			f__Prevotellaceae	Propionate	0.182283	0.00254652	0.0214			g__Anaerostipes	Propionate	0.129896	0.0409597	0.1497
	g__Atopobium	pH	-0.244197	0.000146378	0.0015			f__Peptostreptococcaceae	Secretory iga	-0.226007	9.11917e-06	0.0002			f__Rikenellaceae	Acetate	-0.132385	0.0267545	0.1059			g__Anaerostipes	Humidity	0.189914	0.00267305	0.0197
	g__Bacteroides	Secretory iga	-0.103584	0.0351251	0.1229			f__Peptostreptococcaceae	Acetate	0.107245	0.0443524	0.1494			f__Rikenellaceae	Propionate	-0.130668	0.0288093	0.112			g__Anaerotruncus	Secretory iga	-0.198201	0.00501213	0.0321
	g__Bacteroides	Butyrate	-0.150068	0.00647088	0.0323			f__Porphyromonadaceae	Acetate	0.150719	0.0400319	0.1401			f__Rikenellaceae	Humidity	-0.183431	0.00205716	0.0183			g__Anaerotruncus	Acetate	-0.195727	0.00651391	0.0386
	g__Bacteroides	Propionate	0.301439	2.56919e-08	0			f__Porphyromonadaceae	Butyrate	0.182737	0.0125443	0.0593			f__Ruminococcaceae	Secretory iga	0.200289	0.000550948	0.0068			g__Anaerotruncus	Butyrate	-0.225841	0.00163434	0.014
	g__Blautia	Acetate	0.129077	0.0237066	0.09			f__Prevotellaceae	Secretory iga	0.170208	0.00214354	0.0153			f__Ruminococcaceae	Acetate	0.155277	0.009006	0.0539			g__Anaerotruncus	pH	0.192628	0.00743238	0.0423
	g__Citrobacter	Secretory iga	0.149006	0.023815	0.0901			f__Rikenellaceae	Secretory iga	-0.128096	0.0247984	0.0983			f__Ruminococcaceae	Butyrate	0.340383	4.4449e-09	0			g__Atopobium	Humidity	-0.213418	0.049863	0.1719
	g__Clostridium innocuum group	Secretory iga	-0.130965	0.0126342	0.0551			f__Rikenellaceae	Calprotectin	0.117477	0.0393541	0.1381			f__Ruminococcaceae	pH	-0.317356	2.65475e-08	0			g__Bacteroides	Acetate	-0.155773	0.0140601	0.0683
	g__Clostridium innocuum group	Butyrate	0.181205	0.00201937	0.0132			f__Rikenellaceae	Humidity	-0.178706	0.00241804	0.0169			f__Staphylococcaceae	Secretory iga	0.210713	0.0344221	0.1254			g__Bacteroides	Butyrate	-0.170481	0.00712578	0.0408
	g__Clostridium innocuum group	Humidity	-0.252143	1.48721e-05	0.0002			f__Rikenellaceae	pH	0.119395	0.0365358	0.1304			f__Streptococcaceae	Acetate	0.126273	0.0340434	0.1251			g__Bacteroides	Propionate	-0.171492	0.00678731	0.0399
	g__Clostridium innocuum group	pH	0.246022	2.30658e-06	0			f__Ruminococcaceae	Butyrate	0.297241	1.30104e-08	0			f__Streptococcaceae	Butyrate	0.117946	0.0478424	0.1624			g__Bacteroides	pH	0.142671	0.0252365	0.1061
	g__Clostridium sensu stricto 1	Butyrate	0.223238	4.90031e-05	0.0006			f__Ruminococcaceae	Propionate	-0.135725	0.0107978	0.0522			f__Sutterellaceae	pH	-0.169014	0.00471793	0.0338			g__Bilophila	Acetate	-0.180077	0.0087493	0.0477
	g__Clostridium sensu stricto 1	Propionate	-0.127247	0.0217637	0.083			f__Selenomonadaceae	Propionate	0.241178	0.00609813	0.0346			f__Tannerellaceae	Humidity	-0.126859	0.0351617	0.1267			g__Bilophila	Propionate	-0.184853	0.00709322	0.0408
	g__Coprococcus	Humidity	-0.195802	0.00511534	0.0262			f__Streptococcaceae	Secretory iga	0.106031	0.0393544	0.1381			f__unknown_ Bacteroidales	Butyrate	-0.142397	0.0171131	0.0854			g__Bilophila	Humidity	-0.189337	0.00579898	0.0354
	g__Coprococcus	pH	0.228934	0.000269652	0.0024			f__Streptococcaceae	Acetate	0.140932	0.00809853	0.043			f__unknown_ Bacteroidales	Humidity	0.144289	0.0156803	0.0804			g__Bilophila	pH	-0.176716	0.0102939	0.0546
	g__Dorea	pH	0.157116	0.0451833	0.1446			f__Streptococcaceae	Butyrate	0.139009	0.00901593	0.0467			f__unknown_ Bacteroidales	pH	0.135573	0.0204791	0.0957			g__Blautia	Acetate	0.166699	0.00852986	0.0468
	g__Eggerthella	Calprotectin	-0.140916	0.0170987	0.0707			f__Streptococcaceae	Humidity	0.117326	0.0277353	0.1065			f__unknown_ Clostridiales	Secretory iga	-0.131197	0.0311535	0.1186			g__Blautia	Propionate	0.157474	0.0130325	0.0648
	g__Eggerthella	Butyrate	0.193985	0.00320336	0.0184			f__Streptococcaceae	pH	-0.150781	0.00329665	0.0216			f__unknown_ Clostridiales	Butyrate	-0.141276	0.0229635	0.0984			g__Blautia	Humidity	0.192467	0.00233317	0.018
	g__Eggerthella	Propionate	0.146305	0.0268425	0.0991			f__Sutterellaceae	Acetate	0.135876	0.0213057	0.0875			f__Veillonellaceae	Secretory iga	0.163596	0.0049963	0.0355			g__Butyricicoccus	Acetate	0.293126	2.6479e-06	0.0001
	g__Eggerthella	Humidity	-0.20003	0.00235605	0.0147			f__Sutterellaceae	pH	-0.164837	0.00372001	0.0238			f__Veillonellaceae	Propionate	0.158159	0.00790391	0.0499			g__Butyricicoccus	Butyrate	0.294219	2.42037e-06	0.0001
	g__Enterococcus	Secretory iga	-0.106742	0.0298923	0.1087			f__unknown_ Bacteroidales	Secretory iga	-0.213632	5.07557e-05	0.0006			g__Alistipes	Acetate	-0.125934	0.0351836	0.1267			g__Butyricicoccus	Propionate	0.268357	1.83918e-05	0.0003
	g__Enterococcus	pH	0.107984	0.0286031	0.1052			f__unknown_ Bacteroidales	Butyrate	-0.122307	0.0265314	0.1032			g__Alistipes	Propionate	-0.122182	0.0410518	0.1437			g__Butyricicoccus	Humidity	0.393715	1.27184e-10	0
	g__Faecalibacterium	Acetate	0.21554	0.0206992	0.0806			f__unknown_ Bacteroidales	pH	0.185947	0.0004366	0.0039			g__Alistipes	Humidity	-0.179982	0.00250346	0.0211			g__Butyricicoccus	pH	-0.20162	0.00147839	0.0135
	g__Flavonifractor	Secretory iga	-0.184392	0.00239545	0.0148			f__unknown_ Clostridiales	Secretory iga	-0.116714	0.0459219	0.1506			g__Anaerotruncus	Secretory iga	-0.158962	0.0188493	0.091			g__Clostridium innocuum group	Secretory iga	-0.140428	0.0267081	0.109
	g__Flavonifractor	Acetate	-0.181928	0.00656623	0.0326			f__unknown_ Clostridiales	Humidity	0.180368	0.00283083	0.0189			g__Anaerotruncus	Butyrate	-0.205935	0.00284328	0.0225			g__Clostridium innocuum group	Butyrate	-0.152693	0.0176907	0.0822
	g__Flavonifractor	Butyrate	0.375291	7.80928e-09	0			f__Veillonellaceae	Secretory iga	0.135281	0.00853683	0.0448			g__Anaerotruncus	pH	0.256039	0.000132076	0.0022			g__Clostridium innocuum group	Humidity	-0.186043	0.00374967	0.0258
	g__Flavonifractor	Humidity	-0.371546	1.12717e-08	0			f__Veillonellaceae	pH	-0.107354	0.0372024	0.1321			g__Bacteroides	Secretory iga	-0.208628	0.00031615	0.0045			g__Clostridium innocuum group	pH	0.202744	0.00162884	0.014
	g__Flavonifractor	pH	0.306459	3.10186e-07	0			g__Alistipes	Secretory iga	-0.132664	0.0202625	0.0838			g__Bacteroides	Calprotectin	-0.158489	0.00637512	0.0423			g__Clostridium sensu stricto 1	Acetate	0.139163	0.029428	0.1182
	g__Haemophilus	Secretory iga	0.269889	1.57792e-07	0			g__Alistipes	Calprotectin	0.116979	0.0405292	0.1411			g__Bacteroides	Butyrate	-0.119682	0.0446336	0.1546			g__Clostridium sensu stricto 1	Butyrate	0.219599	0.000536079	0.0062
	g__Haemophilus	Acetate	0.183227	0.00179373	0.0124			g__Alistipes	Humidity	-0.182422	0.00198748	0.0143			g__Bacteroides	Humidity	0.144852	0.0149116	0.0781			g__Clostridium sensu stricto 1	pH	-0.147663	0.021572	0.0957
	g__Haemophilus	Propionate	-0.127316	0.0307713	0.1106			g__Alistipes	pH	0.114341	0.0456594	0.1506			g__Bilophila	Humidity	-0.169885	0.0178758	0.088			g__Colidextribacter	Acetate	-0.269857	2.64773e-05	0.0004
	g__Haemophilus	Humidity	0.309563	8.18878e-08	0			g__Anaerostipes	Calprotectin	-0.13637	0.00784905	0.0421			g__Bilophila	pH	-0.232966	0.000874181	0.0098			g__Colidextribacter	Butyrate	-0.231975	0.000325766	0.0039
	g__Haemophilus	pH	-0.465704	0	0			g__Anaerostipes	Butyrate	0.126938	0.0171838	0.0745			g__Butyricicoccus	Secretory iga	0.228089	8.16093e-05	0.0015			g__Colidextribacter	Propionate	-0.230084	0.000365558	0.0043
	g__Incertae Sedis	Humidity	-0.183428	0.00932499	0.0421			g__Anaerostipes	pH	0.119352	0.0202819	0.0838			g__Butyricicoccus	Acetate	0.134723	0.0239082	0.1			g__Colidextribacter	Humidity	-0.178929	0.00584334	0.0354
	g__Incertae Sedis	pH	0.237796	0.00022023	0.002			g__Anaerotruncus	Secretory iga	-0.228407	0.00298925	0.0198			g__Butyricicoccus	Butyrate	0.176324	0.00301874	0.0236			g__Coprobacillus	Humidity	-0.24339	0.0026889	0.0197
	g__Intestinibacter	Secretory iga	-0.153954	0.00191326	0.013			g__Anaerotruncus	Acetate	-0.167664	0.035824	0.1286			g__Butyricicoccus	Propionate	0.176019	0.0030702	0.0239			g__Coprobacter	Acetate	-0.308198	0.00265164	0.0196
	g__Intestinibacter	Butyrate	0.164898	0.00282333	0.0171			g__Anaerotruncus	Butyrate	-0.21787	0.00612354	0.0346			g__Butyricicoccus	pH	-0.219281	0.000154586	0.0025			g__Coprobacter	Butyrate	-0.222955	0.031703	0.1248
	g__Intestinibacter	Propionate	0.188058	0.000642671	0.0055			g__Anaerotruncus	Humidity	-0.274371	0.000506377	0.0044			g__Butyricimonas	Propionate	-0.218708	0.0264531	0.1053			g__Coprobacter	Propionate	-0.217516	0.0362219	0.1371
	g__Intestinibacter	Humidity	-0.301668	2.76341e-08	0			g__Anaerotruncus	pH	0.448801	1.18001e-09	0			g__Christensenellaceae R-7 group	Humidity	-0.181022	0.010907	0.0637			g__Coprobacter	Humidity	-0.327242	0.00136588	0.0127
	g__Intestinibacter	pH	0.292562	2.3521e-09	0			g__Bacteroides	Secretory iga	-0.16753	0.00107736	0.0083			g__Clostridium innocuum group	Acetate	-0.171627	0.0039714	0.029			g__Desulfovibrio	Secretory iga	-0.224961	0.0421575	0.1516
	g__Lachnoclostridium	Secretory iga	-0.149124	0.0036612	0.0203			g__Bacteroides	Propionate	0.164556	0.00195159	0.0142			g__Clostridium innocuum group	Butyrate	-0.281331	1.72287e-06	0			g__DTU089	Acetate	-0.164756	0.0223919	0.0977
	g__Lachnoclostridium	Butyrate	0.185942	0.00123796	0.0094			g__Bacteroides	pH	0.101754	0.0480529	0.1552			g__Clostridium innocuum group	pH	0.209601	0.000310415	0.0045			g__DTU089	Humidity	-0.258391	0.000296152	0.0036
	g__Lachnoclostridium	Propionate	-0.123826	0.0323208	0.1157			g__Blautia	Butyrate	0.130982	0.0139204	0.0627			g__Clostridium sensu stricto 1	Acetate	0.216235	0.000288319	0.0044			g__Eggerthella	Butyrate	-0.178327	0.00530521	0.0332
	g__Lachnoclostridium	Humidity	-0.306754	6.1939e-08	0			g__Blautia	Humidity	0.175278	0.000958556	0.0076			g__Clostridium sensu stricto 1	Butyrate	0.290195	8.91858e-07	0			g__Eggerthella	Propionate	-0.132586	0.0388966	0.1433
	g__Lactococcus	Secretory iga	0.165946	0.0088372	0.0408			g__Clostridium innocuum group	Secretory iga	-0.20011	9.55148e-05	0.0011			g__Clostridium sensu stricto 1	pH	-0.12798	0.0296167	0.1142			g__Eggerthella	Humidity	-0.150498	0.0189091	0.0867
	g__Peptostreptococcus	Calprotectin	0.245418	0.00541846	0.0275			g__Clostridium innocuum group	Butyrate	-0.25283	1.71612e-06	0			g__Colidextribacter	Acetate	-0.199248	0.00286442	0.0225			g__Eggerthella	pH	0.134472	0.0369603	0.1389
	g__Peptostreptococcus	pH	0.216914	0.0143028	0.0607			g__Clostridium innocuum group	Humidity	-0.132941	0.0129306	0.0602			g__Colidextribacter	Butyrate	-0.181329	0.00674898	0.0435			g__Enterococcus	pH	0.132691	0.0498691	0.1719
	g__Prevotella	Propionate	-0.182346	0.0255259	0.0946			g__Clostridium innocuum group	pH	0.241796	2.16684e-06	0			g__Colidextribacter	Propionate	-0.149301	0.0261173	0.1043			g__Erysipelatoclostridium	Secretory iga	-0.134403	0.0340233	0.1313
	g__Ruminococcus gnavus group	Secretory iga	-0.170926	0.000500851	0.0043			g__Clostridium sensu stricto 1	Acetate	0.25473	1.3764e-06	0			g__Colidextribacter	Humidity	-0.276784	2.88047e-05	0.0006			g__Erysipelatoclostridium	pH	0.157859	0.0143593	0.0696
	g__Ruminococcus gnavus group	Humidity	-0.143613	0.00920015	0.0417			g__Clostridium sensu stricto 1	Butyrate	0.318972	1.01959e-09	0			g__Collinsella	Humidity	-0.244188	8.14759e-05	0.0015			g__Escherichia-Shigella	Humidity	-0.189475	0.00384776	0.0262
	g__Ruminococcus gnavus group	pH	0.305764	2.81022e-10	0			g__Clostridium sensu stricto 1	Humidity	0.213702	5.56917e-05	0.0007			g__Collinsella	pH	-0.13526	0.0271081	0.1065			g__Eubacterium brachy group	Secretory iga	-0.249186	0.00138551	0.0127
	g__Streptococcus	Secretory iga	0.18397	0.000167149	0.0017			g__Clostridium sensu stricto 1	pH	-0.207993	4.9328e-05	0.0006			g__Coprobacillus	Calprotectin	0.163792	0.0195401	0.0925			g__Eubacterium brachy group	Acetate	-0.240997	0.00252148	0.0187
	g__Streptococcus	Humidity	0.217306	7.24546e-05	0.0008			g__Collinsella	Butyrate	0.141893	0.0135829	0.0614			g__Coprobacillus	Acetate	-0.164337	0.0223853	0.0982			g__Eubacterium brachy group	Butyrate	-0.16821	0.0364231	0.1376
	g__Streptococcus	pH	-0.173245	0.000418344	0.0037			g__Coprobacillus	Secretory iga	-0.200024	0.00135257	0.0101			g__Coprobacillus	Humidity	-0.281501	7.31389e-05	0.0014			g__Eubacterium brachy group	Humidity	-0.203473	0.0111062	0.0575
	g__Sutterella	Humidity	0.240048	0.0119318	0.0525			g__Coprobacillus	Acetate	-0.165679	0.0109633	0.0528			g__Coprococcus	Humidity	-0.211666	0.000370759	0.005			g__Eubacterium eligens group	Secretory iga	0.160834	0.0110309	0.0574
	g__unknown_ Enterobacteriaceae	Butyrate	-0.209364	0.000248342	0.0023			g__Coprobacillus	Butyrate	-0.252283	9.2205e-05	0.001			g__Dialister	Propionate	0.167228	0.00756572	0.048			g__Eubacterium eligens group	Butyrate	0.162289	0.011634	0.0591
	g__unknown_ Enterobacteriaceae	Propionate	-0.114544	0.0467175	0.1484			g__Coprobacillus	Propionate	-0.175599	0.00696483	0.0381			g__Dorea	Calprotectin	0.165455	0.00551417	0.0381			g__Eubacterium siraeum group	Butyrate	-0.155609	0.0439938	0.1564
	g__unknown_ Enterobacteriaceae	Humidity	0.219644	0.000118956	0.0012			g__Coprobacillus	Humidity	-0.314455	8.64671e-07	0			g__Dorea	Humidity	-0.180424	0.00309005	0.0239			g__Eubacterium siraeum group	Propionate	-0.22233	0.00377279	0.0258
	g__unknown_ Enterobacteriaceae	pH	-0.289211	7.80072e-09	0			g__Coprobacillus	pH	0.135368	0.031028	0.1172			g__Eggerthella	Butyrate	-0.179576	0.00256143	0.0214			g__Eubacterium ventriosum group	Humidity	0.171551	0.0104481	0.0552
	g__unknown_ Enterococcaceae	Acetate	0.185509	0.0204204	0.0798			g__Coprococcus	Secretory iga	-0.138866	0.00806168	0.043			g__Eggerthella	pH	0.15005	0.0102401	0.06			g__Eubacterium ventriosum group	pH	0.15242	0.0240773	0.1039
	g__unknown_ Lachnospiraceae	Secretory iga	-0.122251	0.0165388	0.0686			g__Coprococcus	Humidity	-0.146371	0.00702701	0.0383			g__Eisenbergiella	Calprotectin	0.153684	0.0154186	0.0796			g__Faecalibacterium	Secretory iga	0.15862	0.0110345	0.0574
	g__unknown_ Lachnospiraceae	Humidity	-0.117909	0.0386312	0.132			g__Coprococcus	pH	0.169173	0.00121468	0.0093			g__Erysipelatoclostridium	Butyrate	-0.190003	0.00145879	0.0144			g__Faecalibacterium	Butyrate	0.267192	2.00559e-05	0.0003
	g__unknown_ Lachnospiraceae	pH	0.222073	1.1815e-05	0.0002			g__Dorea	Humidity	-0.157617	0.0107684	0.0522			g__Erysipelatoclostridium	pH	0.196101	0.000802655	0.009			g__Faecalibacterium	pH	-0.322317	2.36378e-07	0
	g__unknown_ Peptostreptococcaceae	Humidity	-0.130901	0.0427598	0.1389			g__Eggerthella	Secretory iga	-0.182615	0.000462527	0.0041			g__Erysipelotrichaceae UCG-003	Secretory iga	0.15452	0.0182674	0.0895			g__Faecalitalea	pH	0.216102	0.00769861	0.0436
	g__unknown_ Veillonellaceae	pH	-0.168645	0.0200209	0.0786			g__Eggerthella	pH	0.121939	0.019958	0.0834			g__Erysipelotrichaceae UCG-003	Butyrate	0.143258	0.0332875	0.1232			g__Family XIII AD3011 group	Secretory iga	-0.198051	0.00183917	0.0155
	g__Veillonella	Acetate	0.110267	0.04599	0.1467			g__Eisenbergiella	Secretory iga	-0.162889	0.00753993	0.0407			g__Escherichia-Shigella	Secretory iga	0.172253	0.00359283	0.0268			g__Family XIII AD3011 group	Acetate	-0.327355	2.52707e-07	0
	g__Veillonella	Humidity	0.162375	0.00318705	0.0184			g__Eisenbergiella	Propionate	-0.165813	0.00848564	0.0447			g__Escherichia-Shigella	Acetate	0.180703	0.00272915	0.0219			g__Family XIII AD3011 group	Butyrate	-0.26273	4.21303e-05	0.0006
	g__Veillonella	pH	-0.197197	5.81247e-05	0.0006			g__Eisenbergiella	Humidity	-0.210996	0.000768028	0.0064			g__Escherichia-Shigella	Butyrate	0.137971	0.0226011	0.0982			g__Family XIII AD3011 group	Propionate	-0.308833	1.24513e-06	0
								g__Eisenbergiella	pH	0.154206	0.0114779	0.0547			g__Escherichia-Shigella	Propionate	0.126283	0.0370407	0.1315			g__Family XIII AD3011 group	Humidity	-0.377619	1.89582e-09	0
								g__Enterococcus	Butyrate	-0.153808	0.00418923	0.0266			g__Eubacterium brachy group	Acetate	-0.227484	0.0235453	0.099			g__Family XIII AD3011 group	pH	0.213083	0.0010129	0.0102
								g__Erysipelatoclostridium	Secretory iga	-0.141362	0.00603646	0.0346			g__Eubacterium brachy group	Butyrate	-0.222845	0.0266176	0.1057			g__Family XIII UCG-001	Acetate	-0.189187	0.0204138	0.0924
								g__Erysipelatoclostridium	Butyrate	-0.126455	0.0179426	0.0767			g__Eubacterium brachy group	Humidity	-0.322517	0.0011311	0.012			g__Family XIII UCG-001	Butyrate	-0.206318	0.0113075	0.0578
								g__Erysipelatoclostridium	pH	0.179791	0.000459617	0.0041			g__Eubacterium eligens group	Secretory iga	0.13063	0.0282849	0.1105			g__Family XIII UCG-001	pH	0.214071	0.00898657	0.0488
								g__Erysipelotrichaceae UCG-003	Butyrate	0.218127	0.00278159	0.0187			g__Eubacterium eligens group	Acetate	0.15661	0.00995622	0.0586			g__Flavonifractor	Secretory iga	-0.128785	0.0394885	0.1446
								g__Erysipelotrichaceae UCG-003	Humidity	0.162187	0.0269878	0.1047			g__Eubacterium eligens group	Butyrate	0.236528	8.69635e-05	0.0015			g__Flavonifractor	Acetate	-0.268337	1.84193e-05	0.0003
								g__Erysipelotrichaceae UCG-003	pH	-0.176069	0.0130924	0.0605			g__Eubacterium eligens group	pH	-0.167638	0.00476339	0.034			g__Flavonifractor	Butyrate	-0.329826	1.05255e-07	0
								g__Escherichia-Shigella	Secretory iga	0.233693	4.38606e-06	0.0001			g__Eubacterium hallii group	Butyrate	0.185328	0.00187931	0.0172			g__Flavonifractor	Propionate	-0.210489	0.000851498	0.0089
								g__Escherichia-Shigella	Calprotectin	0.180221	0.000422135	0.0039			g__Eubacterium hallii group	Humidity	-0.120397	0.0445047	0.1546			g__Flavonifractor	Humidity	-0.176648	0.00527455	0.0332
								g__Escherichia-Shigella	pH	-0.139633	0.00654572	0.0365			g__Eubacterium siraeum group	Humidity	0.181606	0.0357253	0.1283			g__Flavonifractor	pH	0.347124	2.25078e-08	0
								g__Eubacterium eligens group	Acetate	0.126751	0.0227054	0.0924			g__Faecalibacterium	Secretory iga	0.216457	0.000183961	0.003			g__Frisingicoccus	Acetate	-0.178245	0.0250461	0.1061
								g__Eubacterium eligens group	Butyrate	0.278321	3.70674e-07	0			g__Faecalibacterium	Acetate	0.204471	0.000550343	0.0068			g__Frisingicoccus	Butyrate	-0.186009	0.0192844	0.0878
								g__Eubacterium eligens group	Humidity	0.203207	0.000236604	0.0024			g__Faecalibacterium	Butyrate	0.329554	1.43873e-08	0			g__Frisingicoccus	Propionate	-0.19849	0.0124157	0.0623
								g__Eubacterium eligens group	pH	-0.126478	0.0182546	0.0778			g__Faecalibacterium	Humidity	0.215782	0.000261625	0.0041			g__Frisingicoccus	Humidity	-0.170456	0.0322517	0.1264
								g__Eubacterium hallii group	Butyrate	0.195661	0.000602183	0.0051			g__Faecalibacterium	pH	-0.332765	4.9467e-09	0			g__Frisingicoccus	pH	0.163114	0.0432536	0.1551
								g__Faecalibacterium	Butyrate	0.2951	1.8352e-08	0			g__Faecalitalea	Butyrate	-0.219018	0.0093259	0.0551			g__Gordonibacter	Calprotectin	-0.163322	0.0123568	0.0623
								g__Faecalibacterium	pH	-0.136899	0.0078547	0.0421			g__Family XIII AD3011 group	Secretory iga	-0.163089	0.0128697	0.0723			g__Gordonibacter	Acetate	-0.250335	0.000142827	0.0018
								g__Flavonifractor	Secretory iga	-0.480116	0	0			g__Family XIII AD3011 group	Calprotectin	0.132827	0.0428056	0.1495			g__Gordonibacter	Butyrate	-0.251452	0.000133042	0.0017
								g__Flavonifractor	Calprotectin	-0.140723	0.00634151	0.0356			g__Family XIII AD3011 group	Acetate	-0.334908	3.02611e-07	0			g__Gordonibacter	Propionate	-0.264528	5.65804e-05	0.0008
								g__Flavonifractor	Acetate	-0.342226	5.36926e-11	0			g__Family XIII AD3011 group	Butyrate	-0.254431	0.00012227	0.0021			g__Gordonibacter	Humidity	-0.278804	2.11185e-05	0.0004
								g__Flavonifractor	Butyrate	-0.333066	1.84383e-10	0			g__Family XIII AD3011 group	Propionate	-0.183236	0.00606601	0.0409			g__Gordonibacter	pH	0.177574	0.00772116	0.0436
								g__Flavonifractor	Humidity	-0.297866	1.46393e-08	0			g__Family XIII AD3011 group	Humidity	-0.46907	1.33671e-13	0			g__Haemophilus	Secretory iga	0.200267	0.00203563	0.0163
								g__Flavonifractor	pH	0.569649	0	0			g__Family XIII AD3011 group	pH	0.25856	6.74897e-05	0.0013			g__Haemophilus	Calprotectin	0.17242	0.00807499	0.0446
								g__Haemophilus	Secretory iga	0.345713	1.62463e-11	0			g__Family XIII UCG-001	Acetate	-0.221349	0.0232547	0.0984			g__Haemophilus	Acetate	0.397179	4.90378e-10	0
								g__Haemophilus	Acetate	0.404154	1.35447e-14	0			g__Family XIII UCG-001	Humidity	-0.301425	0.00177973	0.0167			g__Haemophilus	Butyrate	0.399276	3.89914e-10	0
								g__Haemophilus	Butyrate	0.43505	0	0			g__Flavonifractor	Secretory iga	-0.262886	5.48303e-06	0.0001			g__Haemophilus	Propionate	0.327753	4.14244e-07	0
								g__Haemophilus	Humidity	0.430661	0	0			g__Flavonifractor	Acetate	-0.278419	2.31974e-06	0.0001			g__Haemophilus	Humidity	0.519678	0	0
								g__Haemophilus	pH	-0.540514	0	0			g__Flavonifractor	Butyrate	-0.457035	8.88178e-16	0			g__Haemophilus	pH	-0.324357	5.53457e-07	0
								g__Incertae Sedis	pH	0.166185	0.00192464	0.0141			g__Flavonifractor	Propionate	-0.125668	0.0359073	0.1284			g__Incertae Sedis	Secretory iga	-0.122738	0.0498075	0.1719
								g__Intestinibacter	Secretory iga	-0.203752	6.75103e-05	0.0008			g__Flavonifractor	pH	0.450177	6.66134e-16	0			g__Incertae Sedis	Acetate	-0.214058	0.000690372	0.0077
								g__Intestinibacter	Acetate	0.106747	0.0456652	0.1506			g__Frisingicoccus	Acetate	-0.252291	0.00543759	0.0377			g__Incertae Sedis	Butyrate	-0.228037	0.000293692	0.0036
								g__Lachnoclostridium	Calprotectin	-0.13287	0.00960744	0.0482			g__Frisingicoccus	Butyrate	-0.24013	0.00824847	0.0514			g__Incertae Sedis	Propionate	-0.209543	0.000899703	0.0093
								g__Lachnospiraceae NC2004 group	Butyrate	0.257221	0.000273185	0.0027			g__Gordonibacter	Humidity	-0.221307	0.00121305	0.0126			g__Incertae Sedis	Humidity	-0.2865	4.52913e-06	0.0001
								g__Lachnospiraceae NC2004 group	pH	-0.194056	0.00466894	0.0285			g__Haemophilus	Secretory iga	0.187696	0.00170283	0.0162			g__Incertae Sedis	pH	0.240433	0.000140178	0.0018
								g__Lachnospiraceae NK4A136 group	pH	-0.157038	0.0110654	0.0531			g__Haemophilus	Acetate	0.331774	2.96664e-08	0			g__Lachnoclostridium	Acetate	0.168273	0.00791818	0.0441
								g__Neisseria	Secretory iga	0.258357	0.00183659	0.0135			g__Haemophilus	Butyrate	0.344694	7.77745e-09	0			g__Lachnoclostridium	Butyrate	0.1395	0.0280563	0.1133
								g__Neisseria	Acetate	0.179772	0.0383996	0.1359			g__Haemophilus	Propionate	0.12802	0.0369155	0.1314			g__Lachnoclostridium	Humidity	0.191194	0.00249738	0.0186
								g__Neisseria	Humidity	0.244021	0.00464689	0.0285			g__Haemophilus	Humidity	0.414395	1.84053e-12	0			g__Lachnospiraceae FCS020 group	Humidity	0.236992	0.00529785	0.0332
								g__Neisseria	pH	-0.290668	0.000428739	0.0039			g__Haemophilus	pH	-0.334679	1.12644e-08	0			g__Lachnospiraceae NC2004 group	Acetate	0.182308	0.0118195	0.0599
								g__Oscillibacter	Secretory iga	-0.314069	2.77697e-06	0.0001			g__Holdemania	Secretory iga	-0.173114	0.0175134	0.0867			g__Lachnospiraceae NC2004 group	Butyrate	0.276273	0.00011413	0.0015
								g__Oscillibacter	Acetate	-0.232903	0.000931483	0.0074			g__Incertae Sedis	Humidity	-0.235183	6.86867e-05	0.0013			g__Lachnospiraceae NC2004 group	Propionate	0.152134	0.0361358	0.1371
								g__Oscillibacter	Humidity	-0.377644	3.82514e-08	0			g__Incertae Sedis	pH	0.236198	4.43221e-05	0.0009			g__Lachnospiraceae NC2004 group	Humidity	0.236231	0.00103331	0.0103
								g__Oscillibacter	pH	0.266512	7.89608e-05	0.0009			g__Intestinibacter	Acetate	0.140302	0.0184091	0.0895			g__Lachnospiraceae NC2004 group	pH	-0.297157	2.98614e-05	0.0005
								g__Parasutterella	Acetate	0.204983	0.01794	0.0767			g__Intestinibacter	Butyrate	0.183878	0.00193126	0.0175			g__Lachnospiraceae ND3007 group	Acetate	0.253675	0.00240359	0.0184
								g__Phascolarctobacterium	Propionate	0.335267	2.74257e-05	0.0004			g__Lachnospira	Humidity	0.254639	0.00431683	0.0313			g__Lachnospiraceae ND3007 group	Butyrate	0.217246	0.00966258	0.0516
								g__Phascolarctobacterium	Humidity	-0.191221	0.0190753	0.0807			g__Lachnospiraceae FCS020 group	Secretory iga	0.240095	0.00503384	0.0356			g__Lachnospiraceae ND3007 group	Propionate	0.213919	0.0108624	0.0568
								g__Phascolarctobacterium	pH	0.172359	0.0278009	0.1065			g__Lachnospiraceae NC2004 group	Secretory iga	0.16312	0.0145216	0.0769			g__Lachnospiraceae ND3007 group	pH	-0.195292	0.0212282	0.0947
								g__Prevotella	Secretory iga	0.171831	0.00251987	0.0175			g__Lachnospiraceae NC2004 group	Butyrate	0.234362	0.000547007	0.0068			g__Negativibacillus	Humidity	-0.161097	0.0411996	0.1499
								g__Prevotella	pH	-0.114496	0.0450111	0.1504			g__Lachnospiraceae NC2004 group	pH	-0.228992	0.000552186	0.0068			g__NK4A214 group	Acetate	-0.224117	0.00520297	0.0329
								g__Ruminococcus	Butyrate	0.217389	0.000159452	0.0017			g__Lachnospiraceae ND3007 group	Butyrate	0.242849	0.00555372	0.0382			g__NK4A214 group	Propionate	-0.220304	0.00604286	0.0363
								g__Streptococcus	Acetate	0.134424	0.0115859	0.055			g__Lachnospiraceae ND3007 group	pH	-0.279784	0.000970878	0.0107			g__NK4A214 group	Humidity	-0.232504	0.00371184	0.0256
								g__Streptococcus	Butyrate	0.124744	0.0192206	0.0811			g__Lactococcus	pH	0.141988	0.02852	0.1111			g__Odoribacter	Propionate	-0.157668	0.0253918	0.1061
								g__Streptococcus	Humidity	0.107936	0.0429933	0.148			g__Negativibacillus	Secretory iga	0.230449	0.0159194	0.0814			g__Oscillibacter	Acetate	-0.278498	1.19283e-05	0.0002
								g__Streptococcus	pH	-0.145298	0.00464622	0.0285			g__NK4A214 group	Humidity	-0.405998	4.9087e-05	0.001			g__Oscillibacter	Butyrate	-0.29682	2.86585e-06	0.0001
								g__Subdoligranulum	Secretory iga	0.145818	0.01533	0.0676			g__Oscillibacter	Secretory iga	-0.205023	0.000684652	0.0078			g__Oscillibacter	Propionate	-0.255635	6.16569e-05	0.0009
								g__Subdoligranulum	Calprotectin	0.12541	0.0369742	0.1316			g__Oscillibacter	Butyrate	-0.180319	0.00359311	0.0268			g__Oscillibacter	Humidity	-0.282305	8.94213e-06	0.0002
								g__Subdoligranulum	Butyrate	0.255693	3.47162e-05	0.0005			g__Oscillibacter	Humidity	-0.15099	0.0150087	0.0783			g__Oscillibacter	pH	0.168283	0.00929366	0.0503
								g__Sutterella	Calprotectin	-0.131526	0.0354425	0.1286			g__Oscillibacter	pH	0.282646	2.26528e-06	0.0001			g__Parasutterella	Secretory iga	0.169649	0.0189638	0.0867
								g__Tyzzerella	Acetate	0.148365	0.0355565	0.1286			g__Phascolarctobacterium	Humidity	-0.259773	0.00234518	0.0204			g__Peptostreptococcus	Calprotectin	0.241077	0.0262427	0.1082
								g__Tyzzerella	Humidity	0.204315	0.00362179	0.0233			g__Porphyromonas	Propionate	-0.183348	0.0459415	0.1571			g__Porphyromonas	Calprotectin	0.231605	0.0127556	0.0636
								g__UBA1819	Secretory iga	-0.320082	3.23506e-07	0			g__Porphyromonas	Humidity	-0.273006	0.00266461	0.0218			g__Porphyromonas	Humidity	-0.215771	0.0217168	0.0961
								g__UBA1819	Acetate	-0.184286	0.00535078	0.0315			g__Prevotella	Secretory iga	0.126525	0.0384573	0.1356			g__Prevotella	Propionate	0.281093	3.14759e-05	0.0005
								g__UBA1819	Butyrate	-0.148534	0.0252235	0.0991			g__Prevotella	Butyrate	0.13265	0.033538	0.1235			g__Propionibacterium	Secretory iga	0.219067	0.0302176	0.1208
								g__UBA1819	Humidity	-0.255805	9.70454e-05	0.0011			g__Prevotella	Propionate	0.247859	5.89502e-05	0.0011			g__Ruminococcus	Secretory iga	-0.145435	0.0206597	0.0931
								g__UBA1819	pH	0.353779	1.32617e-08	0			g__Roseburia	Secretory iga	0.20014	0.00469799	0.0338			g__Ruminococcus gnavus group	Acetate	0.141028	0.0263643	0.1084
								g__unknown_ Enterobacteriaceae	Acetate	0.118984	0.0487076	0.1569			g__Ruminococcus	Butyrate	0.195379	0.00105831	0.0115			g__Ruminococcus gnavus group	Propionate	0.175	0.00572125	0.0352
								g__unknown_ Lachnospiraceae	Secretory iga	-0.108767	0.0345195	0.1268			g__Ruminococcus	Humidity	-0.125967	0.0357997	0.1283			g__Ruminococcus gnavus group	Humidity	0.145279	0.0221114	0.0967
								g__unknown_ Lachnospiraceae	Butyrate	0.279229	1.00136e-07	0			g__Ruminococcus	pH	-0.1205	0.0402998	0.1414			g__Streptococcus	Calprotectin	0.156099	0.0123943	0.0623
								g__unknown_ Oscillospiraceae	Humidity	-0.264129	0.000897164	0.0073			g__Streptococcus	Acetate	0.123575	0.0380865	0.1346			g__Streptococcus	Acetate	0.127513	0.0448432	0.1584
								g__unknown_ Oscillospiraceae	pH	0.203764	0.00845941	0.0447			g__Streptococcus	Butyrate	0.119086	0.0457135	0.1567			g__Sutterella	Secretory iga	0.211808	0.0027391	0.0199
								g__unknown_ Rikenellaceae	Secretory iga	-0.338514	0.000189128	0.002			g__Subdoligranulum	Secretory iga	0.195177	0.00126737	0.013			g__Sutterella	pH	-0.233468	0.00122429	0.012
								g__unknown_ Rikenellaceae	Acetate	-0.284582	0.00258517	0.0179			g__Subdoligranulum	Calprotectin	0.121095	0.0468243	0.1594			g__UBA1819	Secretory iga	-0.147127	0.0202006	0.0917
								g__unknown_ Rikenellaceae	Humidity	-0.33877	0.000294469	0.0029			g__Subdoligranulum	Butyrate	0.248037	5.62937e-05	0.0011			g__UBA1819	Acetate	-0.302189	1.76135e-06	0
								g__unknown_ Rikenellaceae	pH	0.3294	0.000287279	0.0028			g__Subdoligranulum	pH	-0.189226	0.00178933	0.0167			g__UBA1819	Butyrate	-0.351982	1.9476e-08	0
								g__unknown_ Ruminococcaceae	Butyrate	0.175867	0.00239243	0.0168			g__Sutterella	Humidity	-0.176107	0.0121745	0.0695			g__UBA1819	Propionate	-0.277747	1.21001e-05	0.0002
								g__unknown_ Ruminococcaceae	Propionate	-0.192996	0.00084438	0.0069			g__Sutterella	pH	-0.213409	0.00182379	0.0169			g__UBA1819	Humidity	-0.377337	1.42518e-09	0
								g__unknown_ Veillonellaceae	Secretory iga	0.168962	0.0332505	0.1229			g__Turicibacter	Secretory iga	0.185549	0.00342475	0.0259			g__UBA1819	pH	0.305207	1.44258e-06	0
								g__unknown_ Veillonellaceae	pH	-0.157259	0.0477434	0.155			g__Turicibacter	Acetate	0.178162	0.00574461	0.039			g__UCG-002	Acetate	-0.279964	2.30825e-05	0.0004
								g__Veillonella	Secretory iga	0.143214	0.00533866	0.0315			g__Turicibacter	Butyrate	0.242596	0.000152158	0.0025			g__UCG-002	Propionate	-0.272647	3.82672e-05	0.0006
															g__Turicibacter	pH	-0.149167	0.0189968	0.0914			g__UCG-002	Humidity	-0.210647	0.00159759	0.0139
															g__Tyzzerella	Calprotectin	0.149837	0.0324321	0.1216			g__UCG-003	pH	-0.237896	0.0042225	0.0276
															g__UBA1819	Secretory iga	-0.213372	0.000278421	0.0043			g__UCG-005	Acetate	-0.194815	0.00313859	0.0227
															g__UBA1819	Acetate	-0.204573	0.000657022	0.0077			g__UCG-005	Propionate	-0.266376	4.62247e-05	0.0007
															g__UBA1819	Butyrate	-0.258518	1.4671e-05	0.0003			g__UCG-005	Humidity	-0.182894	0.00560803	0.0348
															g__UBA1819	Propionate	-0.153471	0.010963	0.0637			g__unknown_ Bacteroidaceae	Secretory iga	-0.165158	0.017675	0.0822
															g__UBA1819	Humidity	-0.222536	0.000204454	0.0032			g__unknown_ Bacteroidaceae	Acetate	-0.187662	0.00810921	0.0447
															g__UBA1819	pH	0.36959	1.09748e-10	0			g__unknown_ Bacteroidaceae	Butyrate	-0.194332	0.00608095	0.0364
															g__UCG-002	Butyrate	0.151102	0.0374323	0.1326			g__unknown_ Bacteroidaceae	Propionate	-0.235812	0.000824457	0.0088
															g__UCG-005	Propionate	-0.146301	0.0402268	0.1414			g__unknown_ Christensenellaceae	Propionate	-0.190687	0.0256149	0.1064
															g__UCG-005	Humidity	-0.33419	1.59105e-06	0			g__unknown_ Coriobacteriales Incertae Sedis	Propionate	-0.227065	0.0138181	0.0678
															g__unknown_ Bacteroidaceae	Butyrate	-0.163609	0.0209421	0.0973			g__unknown_ Coriobacteriales Incertae Sedis	Humidity	-0.282552	0.00202457	0.0163
															g__unknown_ Bacteroidaceae	Propionate	-0.150992	0.0332706	0.1232			g__unknown_ Eggerthellaceae	Acetate	-0.157179	0.0183128	0.0848
															g__unknown_ Bacteroidaceae	Humidity	-0.150841	0.0334485	0.1235			g__unknown_ Eggerthellaceae	Propionate	-0.257076	9.60283e-05	0.0013
															g__unknown_ Christensenellaceae	Secretory iga	0.280167	0.00623849	0.0417			g__unknown_ Eggerthellaceae	Humidity	-0.153376	0.0213653	0.0951
															g__unknown_ Christensenellaceae	Propionate	-0.264698	0.0121852	0.0695			g__unknown_ Lachnospiraceae	Secretory iga	0.193063	0.00191476	0.016
															g__unknown_ Enterobacteriaceae	Acetate	0.224392	0.00685492	0.0438			g__unknown_ Lachnospiraceae	Acetate	0.265857	2.21378e-05	0.0004
															g__unknown_ Lachnospiraceae	Secretory iga	0.169172	0.0036219	0.0269			g__unknown_ Lachnospiraceae	Butyrate	0.348873	1.65528e-08	0
															g__unknown_ Lachnospiraceae	Butyrate	0.209217	0.000404737	0.0053			g__unknown_ Lachnospiraceae	Propionate	0.185718	0.00333023	0.0235
															g__unknown_ Lachnospiraceae	pH	-0.125197	0.0318734	0.1198			g__unknown_ Lachnospiraceae	Humidity	0.321828	2.20655e-07	0
															g__unknown_ Oscillospiraceae	Humidity	-0.285796	2.46025e-06	0.0001			g__unknown_ Lachnospiraceae	pH	-0.263163	2.90927e-05	0.0005
															g__unknown_ Oscillospiraceae	pH	0.148916	0.0134343	0.0752			g__unknown_ Oscillospiraceae	Secretory iga	-0.28667	3.57247e-06	0.0001
															g__unknown_ Peptostreptococcaceae	Acetate	0.177565	0.00612646	0.0411			g__unknown_ Oscillospiraceae	Acetate	-0.367843	2.89074e-09	0
															g__unknown_ Peptostreptococcaceae	Butyrate	0.219226	0.000677493	0.0078			g__unknown_ Oscillospiraceae	Butyrate	-0.338948	5.32435e-08	0
															g__unknown_ Peptostreptococcaceae	Humidity	0.154154	0.0175568	0.0867			g__unknown_ Oscillospiraceae	Propionate	-0.223754	0.00041675	0.0049
															g__unknown_ Ruminococcaceae	Calprotectin	0.168082	0.0039719	0.029			g__unknown_ Oscillospiraceae	Humidity	-0.347366	2.34796e-08	0
															g__unknown_ Ruminococcaceae	Humidity	-0.184806	0.00190048	0.0173			g__unknown_ Oscillospiraceae	pH	0.287858	5.0904e-06	0.0001
															g__Veillonella	Secretory iga	0.135701	0.0217053	0.0982			g__unknown_ Peptostreptococcaceae	pH	0.153595	0.0343654	0.1323
															g__Veillonella	Acetate	0.139909	0.0202876	0.0954			g__unknown_ Rikenellaceae	Secretory iga	-0.145798	0.031808	0.1249
															g__Veillonella	Butyrate	0.144322	0.0166222	0.0843			g__unknown_ Rikenellaceae	Acetate	-0.228112	0.000894032	0.0093
															g__Veillonella	Humidity	0.187514	0.00178925	0.0167			g__unknown_ Rikenellaceae	Butyrate	-0.206532	0.00269712	0.0197
															g__Veillonella	pH	-0.182357	0.00195867	0.0176			g__unknown_ Rikenellaceae	Propionate	-0.201918	0.0033695	0.0237
																						g__unknown_ Rikenellaceae	pH	0.138708	0.046237	0.1618
																						g__unknown_ Ruminococcaceae	Secretory iga	-0.142298	0.0230428	0.1003
																						g__unknown_ Ruminococcaceae	Calprotectin	-0.140221	0.0251413	0.1061
																						g__unknown_ Ruminococcaceae	Acetate	-0.43902	4.64073e-13	0
																						g__unknown_ Ruminococcaceae	Butyrate	-0.296455	2.11025e-06	0
																						g__unknown_ Ruminococcaceae	Propionate	-0.305889	9.53387e-07	0
																						g__unknown_ Ruminococcaceae	Humidity	-0.314824	4.37681e-07	0
																						g__unknown_ Ruminococcaceae	pH	0.196316	0.00202038	0.0163
																						g__unknown_ Streptococcaceae	Secretory iga	-0.228585	0.0208425	0.0935
																						g__Veillonella	Secretory iga	0.183521	0.00352483	0.0246
																						g__Veillonella	Calprotectin	0.183304	0.00356458	0.0247
																						g__Veillonella	Acetate	0.183241	0.00415656	0.0276
																						g__Veillonella	Butyrate	0.132553	0.0389458	0.1433
																						g__Veillonella	Propionate	0.139576	0.029614	0.1187
																						g__Veillonella	Humidity	0.193496	0.0024501	0.0186
																						g__Veillonella	pH	-0.145016	0.0243564	0.1042

## Sheet: OTUs
	M4						M12						M24						M36
	variable1	variable2	correlation	pvalue	corrected pvalue		variable1	variable2	correlation	pvalue	corrected pvalue		variable1	variable2	correlation	pvalue	corrected pvalue		variable1	variable2	correlation	pvalue	corrected pvalue
	Zotu10352	Acetate	0.133017	0.0291704	0.0819		Zotu1	Secretory iga	0.234078	4.22516e-06	0		Zotu1	Secretory iga	0.172607	0.00352375	0.0156		Zotu1	Humidity	-0.189591	0.00382582	0.0187
	Zotu1050	pH	-0.122858	0.02496	0.0718		Zotu1	Calprotectin	0.18034	0.000418371	0.0027		Zotu1	Acetate	0.18018	0.0028091	0.013		Zotu1005	Secretory iga	-0.249205	0.00138428	0.0081
	Zotu10545	Acetate	0.183417	0.00601518	0.0235		Zotu1	pH	-0.140127	0.00635606	0.0268		Zotu1	Butyrate	0.137734	0.022837	0.0701		Zotu1005	Acetate	-0.240987	0.00252256	0.0135
	Zotu11	Acetate	0.21611	0.0203578	0.0606		Zotu10	Butyrate	0.165953	0.0042622	0.0195		Zotu1	Propionate	0.126207	0.037156	0.1022		Zotu1005	Butyrate	-0.168221	0.03641	0.107
	Zotu112	Secretory iga	0.284211	3.42972e-08	0		Zotu102	Butyrate	0.218119	0.00278264	0.0136		Zotu10	Butyrate	0.133165	0.0346143	0.0963		Zotu1005	Humidity	-0.203464	0.0111101	0.0444
	Zotu112	Acetate	0.180307	0.00216634	0.0102		Zotu102	Humidity	0.162182	0.0269931	0.0873		Zotu10	Humidity	-0.228594	0.000252857	0.0016		Zotu1006	Acetate	-0.221795	0.00309225	0.0157
	Zotu112	Propionate	-0.126855	0.0316847	0.0875		Zotu102	pH	-0.176065	0.013095	0.0481		Zotu10	pH	-0.125764	0.0411678	0.1102		Zotu1006	Butyrate	-0.153465	0.0420017	0.1179
	Zotu112	Humidity	0.310477	7.86699e-08	0		Zotu1024	Secretory iga	0.258391	0.00183402	0.0095		Zotu1005	Acetate	-0.227558	0.0234991	0.0716		Zotu1006	Propionate	-0.191121	0.0110567	0.0443
	Zotu112	pH	-0.466852	0	0		Zotu1024	Acetate	0.179669	0.0385124	0.1153		Zotu1005	Butyrate	-0.222971	0.0265298	0.0785		Zotu1006	Humidity	-0.217762	0.0036928	0.0182
	Zotu12	Calprotectin	0.131299	0.00907473	0.0323		Zotu1024	Humidity	0.243975	0.00465495	0.0211		Zotu1005	Humidity	-0.322511	0.00113134	0.0061		Zotu10108	pH	0.178355	0.0143318	0.0539
	Zotu12	Acetate	-0.11674	0.0380719	0.1019		Zotu1024	pH	-0.290701	0.00042806	0.0027		Zotu1006	Acetate	-0.242218	0.00161196	0.0082		Zotu10363	Acetate	0.285955	0.00760751	0.033
	Zotu12	Propionate	0.136969	0.0148236	0.0475		Zotu11	Butyrate	0.294805	1.89874e-08	0		Zotu1006	Butyrate	-0.170172	0.0279029	0.0817		Zotu10363	Propionate	0.250386	0.0200623	0.0691
	Zotu12	Humidity	-0.120807	0.031804	0.0877		Zotu11	pH	-0.136569	0.0080067	0.0326		Zotu1006	Humidity	-0.263786	0.000572177	0.0033		Zotu10410	Acetate	-0.224868	0.0449219	0.1244
	Zotu12113	Acetate	0.126988	0.0461812	0.1174		Zotu11099	Secretory iga	-0.221661	0.000770582	0.0045		Zotu1006	pH	0.176251	0.0196391	0.0623		Zotu10410	Butyrate	-0.239822	0.0321415	0.0983
	Zotu122	Secretory iga	-0.184392	0.00239546	0.0109		Zotu11099	Calprotectin	-0.178701	0.00694853	0.029		Zotu10108	Secretory iga	0.13838	0.036377	0.1006		Zotu1056	Acetate	-0.164746	0.0224005	0.074
	Zotu122	Acetate	-0.181928	0.00656623	0.0251		Zotu112	Secretory iga	0.342743	2.64144e-11	0		Zotu10108	Acetate	0.19731	0.00336696	0.0151		Zotu1056	Humidity	-0.258377	0.000296388	0.0022
	Zotu122	Butyrate	0.375291	7.80936e-09	0		Zotu112	Acetate	0.404299	1.44329e-14	0		Zotu10108	Butyrate	0.215077	0.00136383	0.0071		Zotu10982	Butyrate	-0.17509	0.0358158	0.1061
	Zotu122	Humidity	-0.371546	1.12716e-08	0		Zotu112	Butyrate	0.436831	0	0		Zotu10108	Humidity	0.141348	0.0365918	0.1011		Zotu10982	Propionate	-0.169056	0.0428062	0.1199
	Zotu122	pH	0.306459	3.10184e-07	0		Zotu112	Humidity	0.427539	4.44089e-16	0		Zotu102	Secretory iga	0.154521	0.0182668	0.0586		Zotu11	Secretory iga	0.158677	0.0110051	0.0442
	Zotu12577	Secretory iga	0.149006	0.0238149	0.0693		Zotu112	pH	-0.538078	0	0		Zotu102	Butyrate	0.143231	0.0333208	0.0937		Zotu11	Butyrate	0.266813	2.06276e-05	0.0002
	Zotu1310	Calprotectin	0.245418	0.00541854	0.0216		Zotu1123	Butyrate	0.212238	0.0221819	0.0735		Zotu10363	Acetate	-0.212574	0.046768	0.1216		Zotu11	pH	-0.322391	2.34795e-07	0
	Zotu1310	pH	0.216914	0.0143028	0.0464		Zotu11395	Propionate	-0.218598	0.0184004	0.0627		Zotu10363	Butyrate	-0.263108	0.0132607	0.0454		Zotu11099	Humidity	-0.173083	0.0252968	0.0817
	Zotu137	Humidity	-0.192586	0.00629274	0.0243		Zotu12	Calprotectin	0.102366	0.0473064	0.1354		Zotu10363	pH	0.204217	0.0471349	0.1225		Zotu112	Secretory iga	0.199632	0.00210508	0.0116
	Zotu137	pH	0.232521	0.000248513	0.0017		Zotu122	Secretory iga	-0.480112	0	0		Zotu1050	Secretory iga	0.210696	0.0344373	0.0961		Zotu112	Calprotectin	0.173124	0.00781636	0.0337
	Zotu1395	Calprotectin	0.165927	0.00756744	0.0281		Zotu122	Calprotectin	-0.14071	0.00634637	0.0268		Zotu10874	Humidity	-0.173199	0.0215178	0.067		Zotu112	Acetate	0.393441	7.35067e-10	0
	Zotu14	Propionate	0.182646	0.00185609	0.0091		Zotu122	Acetate	-0.342271	5.3364e-11	0		Zotu10982	Secretory iga	-0.178983	0.0318377	0.0906		Zotu112	Butyrate	0.388053	1.30591e-09	0
	Zotu140	Calprotectin	-0.140916	0.0170986	0.0531		Zotu122	Butyrate	-0.333099	1.83596e-10	0		Zotu10982	Acetate	-0.223759	0.00833456	0.0315		Zotu112	Propionate	0.320954	7.37293e-07	0
	Zotu140	Butyrate	0.193985	0.00320338	0.0141		Zotu122	Humidity	-0.297899	1.45827e-08	0		Zotu10982	Propionate	-0.181869	0.0327703	0.0926		Zotu112	Humidity	0.514896	0	0
	Zotu140	Propionate	0.146305	0.0268425	0.0759		Zotu122	pH	0.569643	0	0		Zotu10982	Humidity	-0.214555	0.0115032	0.0406		Zotu112	pH	-0.31497	1.21053e-06	0
	Zotu140	Humidity	-0.200031	0.00235604	0.0109		Zotu124	pH	0.153541	0.0321109	0.0999		Zotu11	Secretory iga	0.215981	0.000190215	0.0013		Zotu1124	Secretory iga	-0.26311	0.0011872	0.0072
	Zotu14032	Acetate	0.165327	0.0190038	0.0577		Zotu13029	Secretory iga	0.164205	0.0235823	0.0776		Zotu11	Acetate	0.204218	0.000559334	0.0033		Zotu1124	Acetate	-0.213169	0.00978453	0.0404
	Zotu14032	pH	-0.196344	0.00152787	0.0076		Zotu13050	Butyrate	0.257201	0.000273482	0.0018		Zotu11	Butyrate	0.328614	1.58983e-08	0		Zotu1124	Butyrate	-0.186949	0.0238552	0.0779
	Zotu14117	Acetate	0.185509	0.0204206	0.0607		Zotu13050	pH	-0.194045	0.00467138	0.0211		Zotu11	Humidity	0.216104	0.000255996	0.0017		Zotu11395	Secretory iga	-0.159502	0.0460021	0.1265
	Zotu1464	Calprotectin	-0.153792	0.0180723	0.0558		Zotu13436	Butyrate	0.147612	0.0144586	0.0519		Zotu11	pH	-0.333104	4.76241e-09	0		Zotu11395	Humidity	0.168432	0.0380544	0.11
	Zotu15423	Butyrate	-0.133742	0.0232069	0.0681		Zotu13436	Propionate	-0.2328	0.000100457	0.0007		Zotu11099	Secretory iga	-0.163476	0.0210478	0.0657		Zotu12	Calprotectin	0.134254	0.0357135	0.1059
	Zotu15423	Humidity	0.147722	0.0120797	0.0404		Zotu13436	Humidity	0.126388	0.036535	0.1108		Zotu112	Secretory iga	0.19187	0.00133303	0.007		Zotu12	Humidity	-0.14459	0.0260225	0.0834
	Zotu15423	pH	-0.109327	0.0373407	0.1006		Zotu13436	pH	-0.195375	0.000756534	0.0045		Zotu112	Acetate	0.328872	3.97416e-08	0		Zotu12048	Humidity	0.236982	0.00529992	0.0246
	Zotu1554	Propionate	-0.182159	0.0125889	0.0418		Zotu1351	Calprotectin	0.125758	0.0182546	0.0625		Zotu112	Butyrate	0.340331	1.23081e-08	0		Zotu122	Secretory iga	-0.12879	0.0394813	0.1125
	Zotu1554	pH	-0.244197	0.000146377	0.0011		Zotu1351	Acetate	0.12939	0.0194359	0.0658		Zotu112	Propionate	0.126795	0.0387752	0.1056		Zotu122	Acetate	-0.26835	1.84013e-05	0.0002
	Zotu15865	Calprotectin	0.175763	0.00981452	0.0341		Zotu1351	Butyrate	0.146566	0.00803791	0.0327		Zotu112	Humidity	0.414223	1.88338e-12	0		Zotu122	Butyrate	-0.329886	1.04667e-07	0
	Zotu1605	Secretory iga	0.25484	2.46599e-06	0		Zotu1351	Humidity	0.143334	0.00955809	0.0372		Zotu112	pH	-0.336709	9.06791e-09	0		Zotu122	Propionate	-0.210489	0.000851489	0.0054
	Zotu1605	Propionate	-0.249753	4.81264e-05	0.0004		Zotu1351	pH	-0.18485	0.000499814	0.0031		Zotu1124	Acetate	-0.214811	0.0346053	0.0963		Zotu122	Humidity	-0.176628	0.00527966	0.0246
	Zotu1605	Humidity	0.124764	0.0448535	0.1149		Zotu137	Secretory iga	-0.113843	0.032002	0.0997		Zotu1124	Butyrate	-0.295588	0.00328796	0.0149		Zotu122	pH	0.347221	2.22919e-08	0
	Zotu1605	pH	-0.293871	5.12161e-08	0		Zotu137	Humidity	-0.16333	0.00287943	0.014		Zotu1124	Humidity	-0.261152	0.00977458	0.0359		Zotu124	Propionate	-0.150605	0.0315444	0.0975
	Zotu16375	Acetate	0.120492	0.0462998	0.1174		Zotu137	pH	0.172249	0.00112057	0.0063		Zotu1124	pH	0.235976	0.0180993	0.0583		Zotu1273	Acetate	-0.328369	2.75614e-07	0
	Zotu16375	Butyrate	-0.150139	0.0128462	0.0424		Zotu13829	Calprotectin	-0.141041	0.0492166	0.1395		Zotu11320	Butyrate	-0.167274	0.0394172	0.1067		Zotu1273	Butyrate	-0.263169	4.57702e-05	0.0004
	Zotu16375	Propionate	-0.174356	0.00379005	0.0162		Zotu13829	Acetate	-0.158873	0.0326634	0.1011		Zotu11320	pH	0.213836	0.00716384	0.0279		Zotu1273	Propionate	-0.282944	1.10684e-05	0.0001
	Zotu16375	Humidity	0.155717	0.0098356	0.0341		Zotu13829	pH	0.187577	0.00881766	0.0351		Zotu1139	pH	0.132383	0.0488379	0.1255		Zotu1273	Humidity	-0.153944	0.0184562	0.0649
	Zotu16375	pH	-0.249831	2.45331e-06	0		Zotu1395	Propionate	-0.184366	0.0357435	0.1087		Zotu11395	Calprotectin	0.181592	0.0251565	0.075		Zotu13050	Acetate	0.182305	0.0118206	0.0466
	Zotu16511	Humidity	0.211907	0.00350741	0.0153		Zotu14	Secretory iga	-0.177461	0.000545993	0.0033		Zotu11395	Butyrate	0.164373	0.0497947	0.127		Zotu13050	Butyrate	0.276228	0.000114437	0.0009
	Zotu16511	pH	-0.238648	0.000243989	0.0017		Zotu14	Propionate	0.178383	0.000801666	0.0047		Zotu1175	Calprotectin	0.185031	0.0180501	0.0582		Zotu13050	Propionate	0.152141	0.036127	0.1065
	Zotu169	Secretory iga	0.171172	0.00700814	0.0262		Zotu14	Humidity	-0.111439	0.0371721	0.1123		Zotu12	Humidity	0.119006	0.049499	0.1266		Zotu13050	Humidity	0.236289	0.00103026	0.0063
	Zotu17	Propionate	0.177489	0.00775098	0.0283		Zotu140	Secretory iga	-0.182611	0.000462661	0.0029		Zotu12048	Secretory iga	0.24006	0.0050405	0.021		Zotu13050	pH	-0.297064	3.00411e-05	0.0003
	Zotu17	Humidity	-0.201409	0.00245649	0.0111		Zotu140	pH	0.121935	0.0199622	0.0671		Zotu122	Secretory iga	-0.262868	5.49144e-06	0.0001		Zotu1310	Calprotectin	0.240927	0.0263392	0.0841
	Zotu17	pH	0.149631	0.0133269	0.0438		Zotu141	Secretory iga	-0.192862	0.00214692	0.011		Zotu122	Acetate	-0.278395	2.32458e-06	0		Zotu1326	Calprotectin	-0.181605	0.00882314	0.0374
	Zotu18469	Acetate	-0.188318	0.0197446	0.0592		Zotu141	Butyrate	0.177758	0.00629036	0.0267		Zotu122	Butyrate	-0.457032	8.88178e-16	0		Zotu1326	Acetate	-0.362669	1.21718e-07	0
	Zotu1988	pH	-0.274347	0.00196079	0.0095		Zotu14282	Secretory iga	0.126151	0.0297381	0.0943		Zotu122	Propionate	-0.125706	0.0358508	0.0993		Zotu1326	Butyrate	-0.282591	4.81185e-05	0.0005
	Zotu2	Acetate	0.128933	0.0238643	0.0693		Zotu14282	Butyrate	0.241988	4.8549e-05	0.0004		Zotu122	pH	0.450183	6.66134e-16	0		Zotu1326	Propionate	-0.365571	9.48051e-08	0
	Zotu20	Secretory iga	0.18394	0.000167568	0.0012		Zotu14282	Propionate	-0.174293	0.00367617	0.0172		Zotu124	Humidity	-0.239497	0.000359897	0.0022		Zotu1326	Humidity	-0.358046	1.80315e-07	0
	Zotu20	Humidity	0.2168	7.53888e-05	0.0006		Zotu14282	Humidity	0.148769	0.0133573	0.0489		Zotu1273	Acetate	-0.173957	0.00940141	0.0348		Zotu1326	pH	0.163233	0.0219117	0.0731
	Zotu20	pH	-0.173825	0.00039976	0.0025		Zotu14282	pH	-0.22753	7.60027e-05	0.0006		Zotu1273	Butyrate	-0.18264	0.00635456	0.0252		Zotu13436	pH	-0.202112	0.00188807	0.0106
	Zotu2097	Calprotectin	0.238886	0.000145808	0.0011		Zotu1499	Acetate	0.249576	0.00264693	0.0131		Zotu1273	Humidity	-0.241959	0.000273719	0.0018		Zotu1376	Butyrate	-0.210395	0.0143129	0.0539
	Zotu21	Butyrate	0.187201	0.00748604	0.0278		Zotu1499	Butyrate	0.191663	0.0218395	0.0726		Zotu13050	Secretory iga	0.163108	0.0145291	0.0489		Zotu13818	Acetate	0.259783	0.0199596	0.0688
	Zotu21	Humidity	-0.212596	0.00232517	0.0108		Zotu1499	Humidity	0.291422	0.000413557	0.0026		Zotu13050	Butyrate	0.234327	0.000548102	0.0032		Zotu13818	Humidity	0.245175	0.0283814	0.0892
	Zotu21	pH	0.240805	0.000141189	0.0011		Zotu1499	pH	-0.297062	0.000245994	0.0017		Zotu13050	pH	-0.228926	0.000554291	0.0033		Zotu14	Secretory iga	-0.151807	0.0152526	0.0562
	Zotu22052	Propionate	-0.176294	0.0257492	0.074		Zotu150	Secretory iga	0.25844	0.000141488	0.001		Zotu1326	Acetate	-0.232439	0.00300634	0.0138		Zotu14	Acetate	-0.194717	0.00211089	0.0116
	Zotu22707	Humidity	0.286267	0.000504519	0.003		Zotu150	Calprotectin	0.147557	0.031346	0.0978		Zotu1326	Butyrate	-0.178318	0.0236271	0.0717		Zotu14	Butyrate	-0.164285	0.00969714	0.0402
	Zotu22707	pH	-0.239504	0.00116521	0.0061		Zotu150	Propionate	0.185767	0.00844746	0.034		Zotu1326	Propionate	-0.20559	0.00888799	0.0333		Zotu14	Propionate	-0.136629	0.0318353	0.0979
	Zotu237	pH	0.157116	0.0451832	0.1156		Zotu150	pH	-0.158543	0.0209217	0.0701		Zotu1326	Humidity	-0.382117	5.67765e-07	0		Zotu14	Humidity	-0.135941	0.0327149	0.0996
	Zotu25824	Humidity	0.186603	0.0188949	0.0575		Zotu15423	Secretory iga	0.183372	0.00248788	0.0126		Zotu1326	pH	0.174342	0.022977	0.0704		Zotu140	Butyrate	-0.178379	0.00529169	0.0246
	Zotu25824	pH	-0.183616	0.00808899	0.0295		Zotu15423	Calprotectin	0.191514	0.00156898	0.0084		Zotu13436	Secretory iga	0.164677	0.00592049	0.0238		Zotu140	Propionate	-0.132591	0.0388888	0.1115
	Zotu262	Acetate	0.200129	0.00120368	0.0063		Zotu15423	pH	-0.14737	0.0153698	0.0548		Zotu13436	Calprotectin	0.154367	0.00981283	0.0359		Zotu140	Humidity	-0.150489	0.0189164	0.0662
	Zotu262	Humidity	0.148414	0.0168394	0.0524		Zotu155	Acetate	0.126723	0.0227355	0.0752		Zotu13436	Acetate	0.123192	0.0439054	0.1166		Zotu140	pH	0.13455	0.0368496	0.1078
	Zotu26996	Humidity	0.203128	0.00770796	0.0283		Zotu155	Butyrate	0.278304	3.71305e-07	0		Zotu13436	Butyrate	0.258029	1.8942e-05	0.0002		Zotu14187	Calprotectin	-0.152255	0.035495	0.1053
	Zotu279	Acetate	0.159593	0.00925732	0.0327		Zotu155	Humidity	0.203188	0.000236925	0.0016		Zotu13436	Humidity	0.145438	0.0171965	0.0561		Zotu14187	pH	0.171228	0.0211822	0.0713
	Zotu279	Propionate	-0.132089	0.0315942	0.0874		Zotu155	pH	-0.126481	0.018252	0.0625		Zotu13436	pH	-0.229769	0.000110821	0.0008		Zotu14282	Secretory iga	0.185067	0.00386393	0.0189
	Zotu29321	Secretory iga	-0.139712	0.0366558	0.0991		Zotu15660	Secretory iga	-0.179598	0.00134564	0.0074		Zotu1347	Humidity	-0.236993	0.00583191	0.0235		Zotu14282	Acetate	0.24465	0.000156833	0.0012
	Zotu29321	Acetate	-0.159723	0.0294326	0.0823		Zotu15660	Butyrate	-0.133678	0.0220969	0.0733		Zotu1351	Secretory iga	0.121755	0.0410386	0.1101		Zotu14282	Butyrate	0.29282	5.2251e-06	0.0001
	Zotu29321	pH	0.192776	0.00377612	0.0162		Zotu15660	pH	0.167838	0.00276252	0.0136		Zotu1351	Butyrate	0.164427	0.00677438	0.0267		Zotu14282	Propionate	0.1943	0.00283765	0.0147
	Zotu3	Acetate	0.359147	2.01945e-11	0		Zotu1605	Secretory iga	0.262739	0.000130945	0.0009		Zotu1351	pH	-0.152472	0.0103451	0.0376		Zotu14282	Humidity	0.261232	5.22899e-05	0.0005
	Zotu3	Humidity	0.18451	0.000785824	0.0044		Zotu1605	Calprotectin	0.157528	0.0233973	0.0772		Zotu137	Calprotectin	0.122658	0.038165	0.1042		Zotu14282	pH	-0.319108	6.50891e-07	0
	Zotu3	pH	-0.159528	0.00117413	0.0062		Zotu1605	Acetate	0.182233	0.0107792	0.041		Zotu137	Humidity	-0.159939	0.00810741	0.0309		Zotu1457	Secretory iga	-0.1473	0.0275044	0.0869
	Zotu30787	Secretory iga	-0.261007	0.00223111	0.0105		Zotu1605	Butyrate	0.145328	0.0426503	0.1251		Zotu137	pH	0.143242	0.0155179	0.0513		Zotu1457	Humidity	-0.197716	0.00330074	0.0166
	Zotu30787	Calprotectin	-0.169372	0.0495492	0.1252		Zotu1605	Humidity	0.183658	0.0101681	0.039		Zotu1373	Butyrate	0.254083	0.0124888	0.0432		Zotu150	Acetate	0.144983	0.0459538	0.1265
	Zotu30787	pH	0.243178	0.00448335	0.0188		Zotu1605	pH	-0.301375	1.0204e-05	0.0001		Zotu1373	Propionate	0.236487	0.0203548	0.0638		Zotu150	Propionate	0.331082	3.07413e-06	0
	Zotu317	Acetate	-0.174182	0.0106896	0.0366		Zotu16375	Secretory iga	0.196454	0.00265162	0.0131		Zotu1373	pH	-0.205067	0.0417334	0.1114		Zotu1548	Secretory iga	0.219064	0.0302202	0.0941
	Zotu317	Butyrate	0.170334	0.0125798	0.0418		Zotu16375	Propionate	-0.138942	0.0418206	0.1232		Zotu1376	Butyrate	-0.221983	0.0161536	0.0531		Zotu155	Secretory iga	0.160838	0.011029	0.0442
	Zotu317	Humidity	-0.16466	0.0159024	0.0502		Zotu16375	pH	-0.172635	0.00841097	0.034		Zotu13818	Secretory iga	0.221418	0.0184297	0.059		Zotu155	Butyrate	0.162255	0.0116519	0.046
	Zotu32631	Acetate	-0.153027	0.0402802	0.1062		Zotu16438	Calprotectin	-0.203273	0.00239343	0.0121		Zotu13818	Butyrate	0.209256	0.0321654	0.0913		Zotu1554	Humidity	-0.213439	0.04984	0.1348
	Zotu32631	pH	0.24247	0.000292463	0.002		Zotu16438	Butyrate	-0.242039	0.00051966	0.0032		Zotu140	Butyrate	-0.179617	0.0025555	0.0121		Zotu15596	Secretory iga	-0.165176	0.0176627	0.063
	Zotu37569	Butyrate	0.226571	0.0213691	0.0632		Zotu16477	Humidity	0.161643	0.0100149	0.0385		Zotu140	pH	0.150097	0.010216	0.0372		Zotu15596	Acetate	-0.187707	0.00809395	0.0347
	Zotu38	Secretory iga	-0.132125	0.0462807	0.1174		Zotu16511	Butyrate	-0.128519	0.0331401	0.1021		Zotu14035	Humidity	0.238538	0.0227849	0.07		Zotu15596	Butyrate	-0.19442	0.00605751	0.0274
	Zotu38	Butyrate	-0.159176	0.0309101	0.0858		Zotu16511	Humidity	0.125292	0.0378515	0.1138		Zotu141	Butyrate	0.138198	0.0250081	0.0749		Zotu15596	Propionate	-0.235835	0.000823454	0.0053
	Zotu38	Propionate	0.202651	0.00580056	0.0229		Zotu17	Secretory iga	-0.157878	0.00270195	0.0133		Zotu14187	Propionate	-0.142126	0.0441516	0.1171		Zotu15660	pH	0.145091	0.0281467	0.0886
	Zotu386	Calprotectin	-0.212454	0.018316	0.0564		Zotu17	pH	0.137521	0.00908166	0.0357		Zotu14282	Secretory iga	0.259985	1.3064e-05	0.0001		Zotu1571	Calprotectin	0.245472	0.00908775	0.0382
	Zotu386	pH	-0.227761	0.01129	0.0382		Zotu17528	Humidity	-0.163692	0.018723	0.0637		Zotu14282	Acetate	0.240046	8.1639e-05	0.0006		Zotu1571	Humidity	-0.215734	0.0236043	0.0773
	Zotu4	Butyrate	-0.191077	0.000522881	0.0031		Zotu179	Secretory iga	-0.314076	2.77564e-06	0		Zotu14282	Butyrate	0.365891	8.7488e-10	0		Zotu1605	Secretory iga	0.153309	0.045937	0.1265
	Zotu4	Propionate	0.193643	0.000437718	0.0027		Zotu179	Acetate	-0.232896	0.00093183	0.0053		Zotu14282	Humidity	0.204757	0.000817962	0.0046		Zotu1605	Calprotectin	0.193855	0.0113096	0.0449
	Zotu44	Secretory iga	-0.114503	0.0228476	0.0672		Zotu179	Humidity	-0.37765	3.82305e-08	0		Zotu14282	pH	-0.299173	4.52145e-07	0		Zotu1616	Humidity	-0.161087	0.0412122	0.1164
	Zotu44	Propionate	0.257717	3.33279e-06	0		Zotu179	pH	0.266511	7.89664e-05	0.0006		Zotu1457	Humidity	-0.208947	0.00130574	0.0069		Zotu16438	Butyrate	-0.206983	0.0316078	0.0975
	Zotu44	pH	0.132034	0.00877695	0.0315		Zotu18469	Secretory iga	-0.232941	4.9015e-05	0.0004		Zotu14942	Calprotectin	0.244059	0.00163644	0.0083		Zotu16477	Humidity	0.220232	0.00192413	0.0107
	Zotu45	Secretory iga	0.102665	0.0370153	0.0999		Zotu18469	Butyrate	-0.12512	0.037766	0.1138		Zotu1499	Acetate	0.39872	0.00010878	0.0008		Zotu16511	pH	0.139976	0.033086	0.1001
	Zotu45	Acetate	0.130966	0.017641	0.0546		Zotu18469	pH	0.190233	0.00096577	0.0055		Zotu1499	Butyrate	0.371964	0.000331715	0.0021		Zotu17	Acetate	-0.134706	0.0362385	0.1067
	Zotu45	Humidity	0.226766	3.39282e-05	0.0003		Zotu2	Butyrate	0.131036	0.0138814	0.0505		Zotu1499	Humidity	0.344257	0.000955253	0.0053		Zotu175	Secretory iga	-0.183878	0.00647773	0.0289
	Zotu45	pH	-0.212633	1.4113e-05	0.0001		Zotu2	Humidity	0.175009	0.000976288	0.0055		Zotu150	Secretory iga	0.147367	0.0250992	0.075		Zotu175	Acetate	-0.199895	0.00354681	0.0177
	Zotu4976	Butyrate	-0.153743	0.0366716	0.0991		Zotu20	Acetate	0.131264	0.0137148	0.0501		Zotu150	Butyrate	0.16157	0.016212	0.0532		Zotu175	Butyrate	-0.178328	0.00943649	0.0394
	Zotu502	Propionate	-0.183948	0.0157132	0.0497		Zotu20	Butyrate	0.122477	0.0215419	0.0717		Zotu150	Propionate	0.292426	9.89015e-06	0.0001		Zotu175	Propionate	-0.180976	0.00841369	0.036
	Zotu502	Humidity	0.152175	0.0462809	0.1174		Zotu20	Humidity	0.106697	0.045456	0.1316		Zotu150	pH	-0.17574	0.00741983	0.0287		Zotu175	Humidity	-0.191268	0.00530982	0.0246
	Zotu502	pH	-0.280781	1.83428e-05	0.0002		Zotu20	pH	-0.144149	0.0049854	0.0221		Zotu1501	Humidity	-0.226521	0.00579901	0.0235		Zotu175	pH	0.230676	0.000778626	0.005
	Zotu5359	Acetate	-0.289411	0.00162705	0.0081		Zotu207	Secretory iga	-0.158976	0.004882	0.0218		Zotu1501	pH	0.224588	0.00525521	0.0217		Zotu17571	Acetate	0.223308	0.0493851	0.1343
	Zotu5359	Propionate	-0.192737	0.0381875	0.1019		Zotu207	Butyrate	0.129845	0.0267709	0.0868		Zotu15423	Acetate	0.289968	0.00256926	0.0121		Zotu179	Acetate	-0.278507	1.19206e-05	0.0001
	Zotu5451	Secretory iga	0.120647	0.0263329	0.075		Zotu21	Calprotectin	-0.136732	0.00768457	0.0315		Zotu155	Secretory iga	0.130624	0.028292	0.0826		Zotu179	Butyrate	-0.296873	2.85349e-06	0
	Zotu57	Secretory iga	-0.130897	0.0126806	0.042		Zotu21	Butyrate	0.127015	0.0171163	0.0598		Zotu155	Acetate	0.156607	0.00995738	0.0363		Zotu179	Propionate	-0.25563	6.16805e-05	0.0006
	Zotu57	Butyrate	0.1813	0.00200812	0.0096		Zotu21	pH	0.11967	0.0199483	0.0671		Zotu155	Butyrate	0.236501	8.71309e-05	0.0006		Zotu179	Humidity	-0.282282	8.95825e-06	0.0001
	Zotu57	Humidity	-0.252216	1.47849e-05	0.0001		Zotu22052	Secretory iga	0.14634	0.0493266	0.1396		Zotu155	pH	-0.167604	0.00477204	0.02		Zotu179	pH	0.168376	0.00925452	0.0388
	Zotu57	pH	0.245898	2.33476e-06	0		Zotu22052	pH	-0.216396	0.00343474	0.0164		Zotu15596	Butyrate	-0.163637	0.0209197	0.0654		Zotu18469	Humidity	0.213945	0.00104113	0.0064
	Zotu5746	Propionate	-0.28592	0.000739991	0.0042		Zotu22773	Propionate	-0.231611	0.0109178	0.0414		Zotu15596	Propionate	-0.151027	0.0332294	0.0936		Zotu1850	Acetate	-0.178264	0.0250303	0.0813
	Zotu5841	Butyrate	-0.234784	0.00673252	0.0254		Zotu230	Butyrate	0.21687	0.0210403	0.0701		Zotu15596	Humidity	-0.150815	0.0334794	0.0941		Zotu1850	Butyrate	-0.186074	0.0192413	0.0669
	Zotu6	Secretory iga	-0.170906	0.000501613	0.003		Zotu230	Propionate	0.201431	0.032402	0.1006		Zotu15660	Humidity	0.140757	0.0211663	0.066		Zotu1850	Propionate	-0.198497	0.0124128	0.0482
	Zotu6	Humidity	-0.143702	0.0091563	0.0325		Zotu237	Humidity	-0.157652	0.0107511	0.0409		Zotu1571	Propionate	-0.183326	0.0459673	0.1201		Zotu1850	Humidity	-0.170434	0.0322737	0.0984
	Zotu6	pH	0.305773	2.80646e-10	0		Zotu242	Secretory iga	-0.320067	3.2394e-07	0		Zotu1571	Humidity	-0.272963	0.00266896	0.0125		Zotu1850	pH	0.163225	0.043109	0.1206
	Zotu60	Secretory iga	-0.153954	0.00191326	0.0093		Zotu242	Acetate	-0.184336	0.0053381	0.0233		Zotu1605	Propionate	-0.162009	0.0483838	0.1248		Zotu1938	Calprotectin	-0.199972	0.015165	0.056
	Zotu60	Butyrate	0.164898	0.00282333	0.0126		Zotu242	Butyrate	-0.148564	0.0251935	0.0823		Zotu1616	Secretory iga	0.230451	0.0159182	0.0525		Zotu1938	Acetate	-0.257538	0.0019013	0.0107
	Zotu60	Propionate	0.188058	0.000642668	0.0037		Zotu242	Humidity	-0.255835	9.68528e-05	0.0007		Zotu16477	Secretory iga	-0.156853	0.0111618	0.0397		Zotu1938	Butyrate	-0.236251	0.00450165	0.0214
	Zotu60	Humidity	-0.301668	2.76335e-08	0		Zotu242	pH	0.35376	1.32861e-08	0		Zotu16477	Butyrate	-0.142758	0.023696	0.0719		Zotu1938	Propionate	-0.251752	0.00242058	0.013
	Zotu60	pH	0.292562	2.35205e-09	0		Zotu262	Secretory iga	0.16211	0.00369324	0.0173		Zotu16511	Butyrate	-0.133418	0.0308587	0.0882		Zotu1938	Humidity	-0.294454	0.000357349	0.0025
	Zotu61	Secretory iga	-0.148935	0.00370496	0.016		Zotu262	pH	-0.117634	0.0357243	0.1087		Zotu17	Secretory iga	-0.132085	0.0239897	0.0726		Zotu1938	pH	0.202527	0.0164053	0.0595
	Zotu61	Butyrate	0.184121	0.00138485	0.0071		Zotu27677	Secretory iga	-0.247162	0.00046265	0.0029		Zotu17	Butyrate	-0.147487	0.0134955	0.0462		Zotu19481	Secretory iga	-0.196359	0.00606849	0.0275
	Zotu61	Propionate	-0.119948	0.0381818	0.1019		Zotu27677	Calprotectin	-0.16904	0.0175677	0.0608		Zotu17	pH	0.273663	2.06216e-06	0		Zotu19481	Acetate	-0.199057	0.00645369	0.0288
	Zotu61	Humidity	-0.302903	9.20498e-08	0		Zotu27677	Butyrate	-0.15364	0.0383821	0.1151		Zotu175	Acetate	-0.179747	0.00937914	0.0347		Zotu19481	Butyrate	-0.195801	0.00739876	0.0323
	Zotu64	Secretory iga	-0.107241	0.0291298	0.0819		Zotu27677	Humidity	-0.146476	0.0484826	0.1383		Zotu175	Propionate	-0.188967	0.00626524	0.0249		Zotu19481	Propionate	-0.185535	0.0112335	0.0447
	Zotu64	pH	0.109407	0.0265592	0.0755		Zotu27677	pH	0.21169	0.00282451	0.0138		Zotu175	Humidity	-0.252211	0.000237749	0.0016		Zotu197	Acetate	0.277494	9.19386e-06	0.0001
	Zotu65	pH	0.169851	0.00466125	0.0193		Zotu29842	Secretory iga	-0.236598	0.00555081	0.0241		Zotu175	pH	0.144083	0.0343158	0.0958		Zotu197	Butyrate	0.300441	1.44099e-06	0
	Zotu701	Calprotectin	-0.163957	0.0237965	0.0693		Zotu29842	Acetate	-0.263557	0.00264801	0.0131		Zotu179	Secretory iga	-0.205029	0.000684428	0.0039		Zotu197	Propionate	0.241408	0.000123324	0.001
	Zotu7062	Propionate	0.226298	0.010518	0.0361		Zotu29842	Butyrate	-0.230042	0.00899556	0.0354		Zotu179	Butyrate	-0.180366	0.0035844	0.0158		Zotu197	Humidity	0.371482	1.56031e-09	0
	Zotu7062	Humidity	-0.247471	0.00503087	0.0205		Zotu29842	Humidity	-0.277886	0.00149383	0.0081		Zotu179	Humidity	-0.150958	0.0150306	0.0503		Zotu197	pH	-0.196964	0.00190932	0.0107
	Zotu7062	pH	0.274021	0.000537188	0.0032		Zotu3	Acetate	0.108717	0.0415001	0.1224		Zotu179	pH	0.282691	2.25642e-06	0		Zotu2	Acetate	0.166498	0.00861087	0.0367
	Zotu7487	pH	-0.210086	0.00390292	0.0166		Zotu3	Humidity	0.131136	0.0138083	0.0503		Zotu18469	Butyrate	-0.127917	0.0367113	0.1013		Zotu2	Propionate	0.157219	0.013182	0.0506
	Zotu791	pH	-0.163788	0.024322	0.0704		Zotu30787	Humidity	-0.196746	0.00571172	0.0245		Zotu18469	pH	0.148595	0.0131312	0.045		Zotu2	Humidity	0.192308	0.00235313	0.0127
	Zotu8091	Propionate	0.173622	0.0208271	0.0617		Zotu330	Acetate	0.204728	0.0189933	0.0645		Zotu1850	Acetate	-0.252354	0.00542553	0.0223		Zotu20	Calprotectin	0.155324	0.0128413	0.0495
	Zotu8389	Acetate	0.180212	0.019411	0.0584		Zotu374	Secretory iga	-0.113525	0.0465141	0.1335		Zotu1850	Butyrate	-0.24021	0.00822642	0.0312		Zotu20	Acetate	0.126942	0.0458171	0.1264
	Zotu8389	Propionate	0.166233	0.0312763	0.0867		Zotu393	Calprotectin	-0.22371	0.00992144	0.0382		Zotu18927	Calprotectin	0.193001	0.0209182	0.0654		Zotu20016	Humidity	-0.235392	0.0246968	0.0803
	Zotu90	Butyrate	0.21007	0.000157144	0.0011		Zotu393	Acetate	0.203423	0.0234496	0.0772		Zotu19481	Acetate	-0.149204	0.0432343	0.115		Zotu2033	Acetate	-0.178672	0.0176642	0.063
	Zotu919	Calprotectin	-0.143206	0.0183374	0.0564		Zotu4	Propionate	0.20519	0.000108037	0.0008		Zotu19481	Propionate	-0.166926	0.0235265	0.0716		Zotu2033	Butyrate	-0.157386	0.0369688	0.108
	Zotu96	Acetate	0.162005	0.0102982	0.0354		Zotu41048	Secretory iga	0.262347	0.00266912	0.0132		Zotu197	Secretory iga	0.197838	0.000703882	0.004		Zotu2033	pH	0.184242	0.0149463	0.0555
	Zotu96	Humidity	0.207436	0.00096898	0.0052		Zotu41048	Propionate	-0.206076	0.0245452	0.0803		Zotu197	Acetate	0.120542	0.044631	0.1177		Zotu207	Humidity	-0.130914	0.0431782	0.1207
	Zotu96	pH	-0.142506	0.0116028	0.0392		Zotu41048	pH	-0.328995	0.000140758	0.001		Zotu197	Butyrate	0.175737	0.00328399	0.0149		Zotu207	pH	0.139507	0.0321735	0.0983
	Zotu976	Butyrate	-0.209431	0.000209112	0.0014		Zotu42	Secretory iga	0.143694	0.017106	0.0598		Zotu197	Propionate	0.156555	0.00893132	0.0335		Zotu21	Acetate	0.161787	0.0107172	0.0433
	Zotu976	pH	-0.13663	0.00749037	0.0278		Zotu42	Calprotectin	0.124451	0.0388104	0.116		Zotu197	pH	-0.177627	0.00239744	0.0114		Zotu21	Butyrate	0.12798	0.0440578	0.1225
	Zotu9944	Secretory iga	-0.322404	4.29166e-05	0.0004		Zotu42	Butyrate	0.253235	4.2981e-05	0.0004		Zotu1988	Calprotectin	0.238465	0.0142958	0.0483		Zotu21	Propionate	0.130356	0.0402444	0.1139
							Zotu44	Secretory iga	-0.170008	0.000904759	0.0052		Zotu20	Acetate	0.123731	0.037842	0.1035		Zotu21	Humidity	0.19044	0.00259958	0.0138
							Zotu44	Propionate	0.136581	0.0103058	0.0395		Zotu20	Butyrate	0.118524	0.0467538	0.1216		Zotu2114	Propionate	-0.19129	0.0348025	0.1039
							Zotu44	pH	0.167406	0.00108677	0.0061		Zotu2025	Humidity	-0.302732	0.00169557	0.0085		Zotu2154	Humidity	-0.316345	0.00238493	0.0128
							Zotu44319	Humidity	0.245451	0.000103682	0.0008		Zotu2025	pH	0.188533	0.0485542	0.125		Zotu22773	Calprotectin	-0.145923	0.037292	0.1085
							Zotu44319	pH	-0.180571	0.00341907	0.0164		Zotu2033	Calprotectin	0.231198	0.0200078	0.0631		Zotu22773	Acetate	0.140253	0.0487485	0.1327
							Zotu45	Secretory iga	0.163654	0.00145102	0.0078		Zotu2033	Butyrate	-0.25181	0.012842	0.0443		Zotu22994	Propionate	-0.235499	0.00699233	0.0308
							Zotu45	pH	-0.109746	0.0333867	0.1028		Zotu2033	pH	0.219826	0.0271876	0.0802		Zotu22994	Humidity	-0.173911	0.0478334	0.1306
							Zotu46	Secretory iga	-0.122928	0.0348229	0.1065		Zotu207	Humidity	-0.159336	0.0085969	0.0324		Zotu23605	Secretory iga	-0.228599	0.0208343	0.0706
							Zotu46	Humidity	-0.175256	0.00354943	0.0167		Zotu218	Secretory iga	-0.204807	0.0476859	0.1235		Zotu242	Secretory iga	-0.147123	0.0202047	0.0693
							Zotu4976	Secretory iga	0.122158	0.0473839	0.1355		Zotu22773	Calprotectin	0.185337	0.00642273	0.0254		Zotu242	Acetate	-0.302179	1.76272e-06	0
							Zotu4976	Calprotectin	0.138507	0.0241366	0.0793		Zotu22994	Calprotectin	0.160998	0.0394492	0.1067		Zotu242	Butyrate	-0.352014	1.94147e-08	0
							Zotu502	Calprotectin	0.258731	0.000566464	0.0034		Zotu230	Butyrate	0.152838	0.0343103	0.0958		Zotu242	Propionate	-0.277724	1.21211e-05	0.0001
							Zotu53	Butyrate	0.195407	0.000612327	0.0037		Zotu237	Calprotectin	0.165472	0.00550904	0.0226		Zotu242	Humidity	-0.377283	1.43349e-09	0
							Zotu5451	Secretory iga	0.133014	0.0341016	0.1045		Zotu237	Humidity	-0.18041	0.00309237	0.0142		Zotu242	pH	0.305284	1.43336e-06	0
							Zotu5451	Acetate	0.179483	0.00558771	0.0241		Zotu242	Secretory iga	-0.213369	0.000278472	0.0018		Zotu243	Secretory iga	-0.188698	0.0121385	0.0475
							Zotu5451	Butyrate	0.155944	0.0162719	0.0576		Zotu242	Acetate	-0.204573	0.000657041	0.0038		Zotu243	Acetate	-0.238097	0.0017685	0.0101
							Zotu5451	Humidity	0.181583	0.00504732	0.0223		Zotu242	Butyrate	-0.25856	1.46227e-05	0.0001		Zotu243	Propionate	-0.225708	0.00308188	0.0157
							Zotu5451	pH	-0.280639	5.56703e-06	0.0001		Zotu242	Propionate	-0.153513	0.0109412	0.0392		Zotu2498	Secretory iga	-0.224153	0.0380073	0.11
							Zotu57	Secretory iga	-0.199733	9.85224e-05	0.0007		Zotu242	Humidity	-0.222484	0.000205162	0.0014		Zotu2498	Acetate	-0.410288	0.000117026	0.001
							Zotu57	Butyrate	-0.252764	1.72723e-06	0		Zotu242	pH	0.369622	1.09313e-10	0		Zotu2498	Butyrate	-0.376394	0.000453165	0.0031
							Zotu57	Humidity	-0.131685	0.0138175	0.0503		Zotu250	Secretory iga	0.181055	0.0384948	0.105		Zotu2498	Propionate	-0.489159	2.69955e-06	0
							Zotu57	pH	0.241536	2.22365e-06	0		Zotu250	pH	-0.220293	0.0114604	0.0406		Zotu2498	Humidity	-0.335805	0.00191189	0.0107
							Zotu5746	Secretory iga	0.195815	0.02799	0.0897		Zotu25824	Acetate	0.207773	0.0265397	0.0785		Zotu2498	pH	0.272333	0.0145309	0.0544
							Zotu5746	pH	-0.178636	0.0453568	0.1315		Zotu25824	Propionate	0.214304	0.0220447	0.0684		Zotu250	Secretory iga	0.276041	0.000883605	0.0055
							Zotu589	Secretory iga	-0.200023	0.0013527	0.0074		Zotu283	Propionate	-0.172839	0.0206861	0.0648		Zotu25179	Acetate	-0.21707	0.0105465	0.0427
							Zotu589	Acetate	-0.165679	0.0109631	0.0415		Zotu283	Humidity	-0.360456	7.18033e-07	0		Zotu25179	Butyrate	-0.167532	0.049524	0.1345
							Zotu589	Butyrate	-0.252284	9.22004e-05	0.0007		Zotu291	Secretory iga	0.185525	0.00342898	0.0153		Zotu25179	Propionate	-0.194815	0.0220374	0.0733
							Zotu589	Propionate	-0.175599	0.0069646	0.029		Zotu291	Acetate	0.178144	0.0057498	0.0233		Zotu25179	Humidity	-0.207457	0.0146256	0.0547
							Zotu589	Humidity	-0.314458	8.6439e-07	0		Zotu291	Butyrate	0.242552	0.0001526	0.0011		Zotu2822	Acetate	-0.240412	0.00626683	0.0282
							Zotu589	pH	0.135369	0.0310268	0.0975		Zotu291	pH	-0.149136	0.0190219	0.0607		Zotu2822	Butyrate	-0.208408	0.0182394	0.0645
							Zotu60	Secretory iga	-0.20375	6.75213e-05	0.0005		Zotu298	Humidity	-0.175516	0.028408	0.0828		Zotu2822	Propionate	-0.20596	0.0196809	0.0681
							Zotu60	Acetate	0.106682	0.0457975	0.1324		Zotu3	Propionate	-0.12538	0.0353399	0.098		Zotu2822	Humidity	-0.203486	0.0212361	0.0713
							Zotu61	Calprotectin	-0.132345	0.00989906	0.0382		Zotu308	Humidity	-0.20242	0.0315439	0.0899		Zotu2822	pH	0.205496	0.0209776	0.0709
							Zotu64	Butyrate	-0.154847	0.00393751	0.0183		Zotu320	Humidity	-0.190945	0.00350493	0.0155		Zotu283	Acetate	-0.200879	0.00295481	0.0152
							Zotu65	Butyrate	0.237399	6.70993e-06	0.0001		Zotu320	pH	0.143359	0.0254321	0.0755		Zotu283	Propionate	-0.282819	2.34963e-05	0.0002
							Zotu7062	Secretory iga	-0.136483	0.0161905	0.0574		Zotu327	pH	-0.186924	0.0175828	0.057		Zotu283	Humidity	-0.227608	0.000730254	0.0048
							Zotu7062	Humidity	-0.117446	0.0460606	0.1329		Zotu332	Butyrate	0.193704	0.0363857	0.1006		Zotu289	Propionate	-0.157671	0.0253886	0.0818
							Zotu7062	pH	0.159923	0.00476436	0.0213		Zotu332	Propionate	0.234005	0.0111064	0.0395		Zotu2953	Acetate	-0.319803	0.00320699	0.0162
							Zotu731	Butyrate	0.240505	0.0110022	0.0415		Zotu355	pH	0.298359	0.00331674	0.0149		Zotu2953	Butyrate	-0.321505	0.00303923	0.0156
							Zotu74	Butyrate	0.159576	0.00560259	0.0241		Zotu362	Acetate	-0.205879	0.0161904	0.0532		Zotu2953	Propionate	-0.282464	0.00967427	0.0402
							Zotu7944	Butyrate	-0.178612	0.049024	0.1393		Zotu362	Humidity	-0.326742	0.000103443	0.0008		Zotu2953	pH	0.261361	0.0191935	0.0669
							Zotu8091	Secretory iga	-0.170564	0.00129606	0.0072		Zotu362	pH	0.241903	0.00425724	0.0183		Zotu298	Acetate	-0.350211	4.53876e-07	0
							Zotu8091	Acetate	-0.120625	0.0291907	0.0929		Zotu374	Humidity	-0.202818	0.000669358	0.0038		Zotu298	Propionate	-0.327359	2.65959e-06	0
							Zotu8091	Butyrate	-0.174823	0.00150499	0.0081		Zotu374	pH	0.158429	0.00686377	0.0269		Zotu298	Humidity	-0.252893	0.000336574	0.0024
							Zotu8091	Propionate	0.154476	0.00511759	0.0225		Zotu38	Calprotectin	0.133029	0.0316823	0.0902		Zotu308	Secretory iga	-0.183356	0.0252008	0.0816
							Zotu8091	pH	0.156022	0.00329256	0.0158		Zotu38	Humidity	-0.150259	0.0176633	0.0572		Zotu308	Acetate	-0.196946	0.0188137	0.0659
							Zotu81	Propionate	0.241399	0.00282656	0.0138		Zotu390	Butyrate	0.242833	0.00555699	0.0227		Zotu308	Propionate	-0.181255	0.0308717	0.0957
							Zotu82	Secretory iga	-0.140039	0.00653146	0.0274		Zotu390	pH	-0.279739	0.000972801	0.0053		Zotu308	Humidity	-0.213385	0.0107802	0.0434
							Zotu82	Butyrate	-0.131082	0.0141222	0.0509		Zotu393	Humidity	-0.267643	0.00554275	0.0227		Zotu320	Secretory iga	-0.181812	0.00472059	0.0223
							Zotu82	pH	0.175715	0.000620358	0.0037		Zotu393	pH	-0.20098	0.0352608	0.0978		Zotu320	Acetate	-0.191193	0.00339161	0.017
							Zotu8505	Secretory iga	-0.162904	0.00753403	0.0311		Zotu398	Humidity	-0.169874	0.0178834	0.0578		Zotu320	Butyrate	-0.224898	0.000542455	0.0037
							Zotu8505	Propionate	-0.165795	0.00849322	0.0341		Zotu398	pH	-0.232913	0.000876603	0.0049		Zotu320	Humidity	-0.25815	6.68906e-05	0.0006
							Zotu8505	Humidity	-0.211002	0.00076776	0.0045		Zotu4	Butyrate	-0.117902	0.0479254	0.1239		Zotu320	pH	0.271918	2.90987e-05	0.0003
							Zotu8505	pH	0.154209	0.0114764	0.043		Zotu42	Secretory iga	0.196014	0.00120643	0.0064		Zotu327	Calprotectin	0.170188	0.0354476	0.1053
							Zotu867	Secretory iga	-0.228388	0.00299165	0.0145		Zotu42	Calprotectin	0.122033	0.045134	0.1186		Zotu3291	Secretory iga	-0.212594	0.0159859	0.0583
							Zotu867	Acetate	-0.16778	0.0356945	0.1087		Zotu42	Butyrate	0.248976	5.26397e-05	0.0004		Zotu3291	Calprotectin	-0.208615	0.0181218	0.0642
							Zotu867	Butyrate	-0.217927	0.00610969	0.0261		Zotu42	pH	-0.18728	0.00199865	0.0097		Zotu3291	pH	0.244772	0.00573901	0.0263
							Zotu867	Humidity	-0.274435	0.000504768	0.0031		Zotu44319	Acetate	0.221825	0.00131678	0.0069		Zotu330	Secretory iga	0.169262	0.019242	0.0669
							Zotu867	pH	0.448779	1.18243e-09	0		Zotu44319	Butyrate	0.284985	3.1544e-05	0.0003		Zotu33577	Acetate	0.195078	0.0312981	0.0969
							Zotu8883	pH	-0.157026	0.0110716	0.0417		Zotu44319	Propionate	0.153488	0.0272421	0.0803		Zotu33577	Propionate	0.226064	0.0122883	0.0479
							Zotu90	Acetate	0.251408	1.97017e-06	0		Zotu44319	Humidity	0.212358	0.00212696	0.0103		Zotu35781	Acetate	-0.185047	0.0112303	0.0447
							Zotu90	Butyrate	0.317983	1.22022e-09	0		Zotu44319	pH	-0.255708	0.000179739	0.0012		Zotu35781	Butyrate	-0.1792	0.0141281	0.0535
							Zotu90	Humidity	0.227529	1.77258e-05	0.0002		Zotu444	Acetate	-0.159922	0.0378063	0.1035		Zotu35781	Propionate	-0.165511	0.0235869	0.0773
							Zotu90	pH	-0.210495	4.07433e-05	0.0003		Zotu447	pH	0.144516	0.0251622	0.075		Zotu362	Acetate	-0.235534	0.00348801	0.0174
							Zotu91	Propionate	0.329916	7.30383e-05	0.0006		Zotu45	Secretory iga	0.150877	0.0108966	0.0391		Zotu362	Propionate	-0.208654	0.00988919	0.0408
							Zotu919	Acetate	0.239537	7.23793e-05	0.0006		Zotu45	Acetate	0.147804	0.0145109	0.0489		Zotu362	Humidity	-0.19678	0.0151053	0.0559
							Zotu919	Butyrate	0.138578	0.0230112	0.076		Zotu45	Butyrate	0.159899	0.00812333	0.0309		Zotu374	Acetate	-0.205129	0.00121466	0.0073
							Zotu919	Humidity	0.277361	3.85942e-06	0		Zotu45	Humidity	0.188783	0.00172963	0.0087		Zotu374	Butyrate	-0.212074	0.000815529	0.0052
							Zotu919	pH	-0.211305	0.000335997	0.0022		Zotu45	pH	-0.219524	0.000192435	0.0013		Zotu374	Propionate	-0.225213	0.000370602	0.0026
							Zotu96	Secretory iga	0.374882	1.20262e-05	0.0001		Zotu46	Acetate	-0.119825	0.0455334	0.1195		Zotu374	Humidity	-0.281134	7.54903e-06	0.0001
							Zotu96	Calprotectin	0.38594	6.27098e-06	0.0001		Zotu46	Humidity	-0.171999	0.00395724	0.0172		Zotu374	pH	0.197806	0.00190472	0.0107
							Zotu96	Humidity	0.223672	0.015796	0.0561		Zotu4976	Secretory iga	-0.169055	0.0124288	0.0432		Zotu390	Acetate	0.253675	0.00240364	0.0129
							Zotu96	pH	-0.384866	6.68739e-06	0.0001		Zotu502	Acetate	-0.21003	0.0323601	0.0918		Zotu390	Butyrate	0.217204	0.00967709	0.0402
							Zotu976	Acetate	0.200704	0.000524502	0.0032		Zotu502	Propionate	-0.22155	0.0238068	0.0721		Zotu390	Propionate	0.213926	0.0108599	0.0437
							Zotu976	Humidity	0.150829	0.00947455	0.0371		Zotu502	Humidity	-0.259446	0.00782403	0.03		Zotu390	pH	-0.195198	0.0212923	0.0714
							Zotu976	pH	-0.177264	0.00158496	0.0085		Zotu53	Butyrate	0.185265	0.00188626	0.0093		Zotu393	Secretory iga	0.217868	0.038025	0.11
							Zotu9944	Secretory iga	-0.160176	0.00954042	0.0372		Zotu53	Humidity	-0.120394	0.0445093	0.1176		Zotu398	Acetate	-0.18011	0.00873686	0.0371
							Zotu9944	Acetate	-0.167039	0.0089431	0.0354		Zotu5451	Secretory iga	0.141982	0.0325	0.092		Zotu398	Propionate	-0.18487	0.00708785	0.0311
							Zotu9944	Butyrate	-0.189216	0.00300402	0.0145		Zotu5451	pH	-0.184086	0.00540189	0.0223		Zotu398	Humidity	-0.189339	0.00579831	0.0265
							Zotu9944	pH	0.188413	0.00223773	0.0114		Zotu57	Acetate	-0.172305	0.00382818	0.0167		Zotu398	pH	-0.176632	0.0103309	0.0421
													Zotu57	Butyrate	-0.283605	1.40852e-06	0		Zotu44	Secretory iga	-0.133094	0.0332908	0.1004
													Zotu57	pH	0.209639	0.00030962	0.002		Zotu44	Acetate	-0.267832	1.91252e-05	0.0002
													Zotu570	Humidity	-0.221315	0.00121255	0.0065		Zotu44	Butyrate	-0.25552	4.67316e-05	0.0004
													Zotu589	Calprotectin	0.163795	0.0195381	0.0621		Zotu44	Propionate	-0.197016	0.00182361	0.0103
													Zotu589	Acetate	-0.164347	0.022377	0.0689		Zotu44	pH	0.174911	0.00594791	0.027
													Zotu589	Humidity	-0.28146	7.33253e-05	0.0006		Zotu441	Calprotectin	-0.204517	0.0290575	0.0911
													Zotu60	Acetate	0.140277	0.0184304	0.059		Zotu44319	Humidity	0.199926	0.0117837	0.0465
													Zotu60	Butyrate	0.183805	0.00193945	0.0095		Zotu444	Propionate	-0.148533	0.0335471	0.101
													Zotu65	Secretory iga	0.168822	0.0036934	0.0162		Zotu447	Secretory iga	-0.158575	0.0145331	0.0544
													Zotu65	Butyrate	0.238502	5.21258e-05	0.0004		Zotu447	Acetate	-0.133264	0.0434816	0.1214
													Zotu65	pH	-0.137653	0.0182033	0.0585		Zotu447	Butyrate	-0.239942	0.000239835	0.0018
													Zotu679	Calprotectin	0.172106	0.012285	0.0427		Zotu447	pH	0.17705	0.00749617	0.0326
													Zotu679	Acetate	-0.276172	6.93688e-05	0.0005		Zotu45	Secretory iga	0.191725	0.00228315	0.0124
													Zotu679	Butyrate	-0.150052	0.0330487	0.0932		Zotu45	Calprotectin	0.145536	0.0210821	0.071
													Zotu679	Humidity	-0.437692	7.32996e-11	0		Zotu45	Acetate	0.191699	0.00269311	0.0141
													Zotu683	Butyrate	-0.275323	0.0023385	0.0112		Zotu45	Butyrate	0.135098	0.0353115	0.105
													Zotu701	Butyrate	-0.124576	0.0477701	0.1236		Zotu45	Propionate	0.133859	0.0370432	0.1081
													Zotu701	Humidity	-0.126575	0.0442806	0.1172		Zotu45	Humidity	0.195745	0.00217426	0.0119
													Zotu701	pH	0.204851	0.000851796	0.0047		Zotu45	pH	-0.140247	0.0295055	0.0922
													Zotu7052	Propionate	-0.203906	0.0135636	0.0463		Zotu46	Acetate	-0.258255	3.84674e-05	0.0004
													Zotu7062	Acetate	-0.140044	0.0250393	0.0749		Zotu46	Butyrate	-0.155505	0.014228	0.0538
													Zotu7062	Butyrate	-0.227796	0.000237541	0.0016		Zotu46	Propionate	-0.293303	2.60961e-06	0
													Zotu7062	pH	0.272037	6.23901e-06	0.0001		Zotu46	Humidity	-0.288709	3.79277e-06	0.0001
													Zotu731	Secretory iga	0.206243	0.0291317	0.0845		Zotu470	Acetate	-0.186643	0.0059345	0.027
													Zotu731	Propionate	0.232291	0.0182198	0.0585		Zotu470	Propionate	-0.291139	1.37011e-05	0.0002
													Zotu7391	Calprotectin	0.204807	0.0489184	0.1256		Zotu470	Humidity	-0.200487	0.00308076	0.0157
													Zotu74	Acetate	0.14254	0.0198003	0.0627		Zotu494	Humidity	0.158201	0.0471122	0.1288
													Zotu74	Butyrate	0.18543	0.00234892	0.0112		Zotu545	Acetate	-0.275245	0.0128847	0.0496
													Zotu74	Humidity	0.189336	0.00188734	0.0093		Zotu545	Propionate	-0.262761	0.0177931	0.0633
													Zotu8091	Secretory iga	-0.129261	0.0282861	0.0826		Zotu545	Humidity	-0.23483	0.0348389	0.1039
													Zotu8091	Butyrate	-0.138342	0.0215086	0.067		Zotu57	Secretory iga	-0.140303	0.0268454	0.0853
													Zotu82	Butyrate	-0.203799	0.000658712	0.0038		Zotu57	Butyrate	-0.153053	0.0174216	0.0623
													Zotu82	pH	0.214518	0.00025122	0.0016		Zotu57	Humidity	-0.186337	0.00369422	0.0182
													Zotu8505	Calprotectin	0.153686	0.0154172	0.0511		Zotu57	pH	0.202445	0.00165549	0.0095
													Zotu863	Secretory iga	0.20015	0.0046958	0.0198		Zotu570	Calprotectin	-0.163389	0.0123206	0.0479
													Zotu867	Secretory iga	-0.15897	0.0188432	0.0602		Zotu570	Acetate	-0.250323	0.000142936	0.0011
													Zotu867	Butyrate	-0.205985	0.00283636	0.0131		Zotu570	Butyrate	-0.251453	0.000133031	0.0011
													Zotu867	pH	0.256078	0.000131754	0.0009		Zotu570	Propionate	-0.264516	5.6624e-05	0.0005
													Zotu893	Secretory iga	0.280184	0.00623511	0.0248		Zotu570	Humidity	-0.278789	2.11404e-05	0.0002
													Zotu893	Propionate	-0.264734	0.0121728	0.0425		Zotu570	pH	0.177598	0.00771277	0.0333
													Zotu90	Acetate	0.2125	0.000368783	0.0023		Zotu589	Humidity	-0.243381	0.00268987	0.0141
													Zotu90	Butyrate	0.274974	3.39011e-06	0		Zotu6	Acetate	0.140996	0.0263986	0.0841
													Zotu91	Humidity	-0.195218	0.0341356	0.0955		Zotu6	Propionate	0.174991	0.00572384	0.0263
													Zotu919	Acetate	0.139439	0.0345572	0.0963		Zotu6	Humidity	0.145319	0.0220738	0.0734
													Zotu919	Butyrate	0.150571	0.0223649	0.0689		Zotu61	Acetate	0.169207	0.00757382	0.0329
													Zotu919	Humidity	0.199788	0.00233314	0.0112		Zotu61	Butyrate	0.140104	0.027377	0.0867
													Zotu933	Secretory iga	-0.262946	0.00260741	0.0122		Zotu61	Humidity	0.191632	0.00243979	0.0131
													Zotu933	Acetate	-0.345556	7.91648e-05	0.0006		Zotu65	Secretory iga	0.156392	0.012229	0.0477
													Zotu933	Butyrate	-0.447816	1.63733e-07	0		Zotu65	Acetate	0.205667	0.00112448	0.0068
													Zotu933	Propionate	-0.291037	0.000992001	0.0054		Zotu65	Butyrate	0.331175	9.27072e-08	0
													Zotu933	Humidity	-0.347705	7.09418e-05	0.0005		Zotu65	Propionate	0.136403	0.0317714	0.0978
													Zotu933	pH	0.337623	9.1206e-05	0.0007		Zotu65	Humidity	0.30407	1.05899e-06	0
													Zotu973	Secretory iga	-0.173114	0.0175134	0.0569		Zotu65	pH	-0.225483	0.000364456	0.0026
													Zotu9737	Calprotectin	0.321146	0.00159944	0.0081		Zotu656	pH	-0.237797	0.00423878	0.0204
													Zotu976	Secretory iga	0.142283	0.0236066	0.0717		Zotu677	Humidity	0.171563	0.0104427	0.0424
													Zotu985	Acetate	-0.221437	0.0231984	0.0709		Zotu677	pH	0.15252	0.0239835	0.0782
													Zotu985	Humidity	-0.301499	0.00177485	0.0088		Zotu679	Secretory iga	-0.204888	0.00148295	0.0086
													Zotu9944	Butyrate	-0.127967	0.0445131	0.1176		Zotu679	Acetate	-0.348923	5.49134e-08	0
																			Zotu679	Butyrate	-0.264406	4.8952e-05	0.0005
																			Zotu679	Propionate	-0.314368	1.14129e-06	0
																			Zotu679	Humidity	-0.380379	2.47703e-09	0
																			Zotu679	pH	0.147409	0.0260296	0.0834
																			Zotu683	Calprotectin	-0.200749	0.0209969	0.0709
																			Zotu683	pH	0.206064	0.0201112	0.0692
																			Zotu701	Butyrate	-0.193278	0.0041785	0.0201
																			Zotu701	Propionate	-0.147747	0.0291912	0.0914
																			Zotu701	pH	0.180469	0.00784148	0.0338
																			Zotu7052	pH	0.219962	0.0322058	0.0983
																			Zotu7062	Secretory iga	-0.13048	0.0495969	0.1346
																			Zotu7062	Acetate	-0.139635	0.03895	0.1115
																			Zotu7062	Butyrate	-0.162081	0.0163617	0.0594
																			Zotu7062	pH	0.170108	0.0120838	0.0473
																			Zotu74	Acetate	0.285909	5.42655e-06	0.0001
																			Zotu74	Butyrate	0.232879	0.000235835	0.0018
																			Zotu74	Propionate	0.215014	0.000704032	0.0046
																			Zotu74	Humidity	0.456799	4.92939e-14	0
																			Zotu767	Propionate	-0.220771	0.046246	0.127
																			Zotu767	Humidity	-0.240336	0.0296366	0.0925
																			Zotu787	Secretory iga	-0.187676	0.0331878	0.1003
																			Zotu787	pH	0.1856	0.0390377	0.1116
																			Zotu82	Secretory iga	-0.135716	0.0330074	0.1
																			Zotu82	pH	0.139348	0.0316396	0.0975
																			Zotu840	Butyrate	-0.244031	0.0219497	0.0732
																			Zotu840	Humidity	-0.215732	0.0435242	0.1215
																			Zotu8505	pH	0.141796	0.0497774	0.1347
																			Zotu867	Secretory iga	-0.198209	0.00501035	0.0235
																			Zotu867	Acetate	-0.195766	0.00650294	0.029
																			Zotu867	Butyrate	-0.225929	0.00162729	0.0093
																			Zotu867	pH	0.192749	0.00739452	0.0323
																			Zotu879	Humidity	-0.144383	0.0335237	0.101
																			Zotu893	Propionate	-0.190682	0.0256183	0.0824
																			Zotu90	Acetate	0.137357	0.0316196	0.0975
																			Zotu90	Butyrate	0.223182	0.000431566	0.003
																			Zotu90	pH	-0.148628	0.0207229	0.0704
																			Zotu933	Secretory iga	-0.163225	0.0294825	0.0922
																			Zotu933	Acetate	-0.306613	3.87337e-05	0.0004
																			Zotu933	Butyrate	-0.337387	5.29961e-06	0.0001
																			Zotu933	Propionate	-0.268531	0.000340106	0.0024
																			Zotu933	Humidity	-0.380203	2.28235e-07	0
																			Zotu933	pH	0.301522	5.83122e-05	0.0005
																			Zotu966	Propionate	-0.242194	0.00823309	0.0353
																			Zotu966	Humidity	-0.265827	0.00362108	0.0179
																			Zotu974	Acetate	-0.223467	0.023963	0.0782
																			Zotu974	Butyrate	-0.205022	0.0387237	0.1112
																			Zotu974	Propionate	-0.360211	0.000200199	0.0015
																			Zotu974	Humidity	-0.238865	0.0156149	0.0571
																			Zotu974	pH	0.207884	0.0389449	0.1115
																			Zotu985	Acetate	-0.189172	0.0204237	0.0698
																			Zotu985	Butyrate	-0.20631	0.011311	0.0449
																			Zotu985	pH	0.214099	0.00897729	0.0379
																			Zotu9944	Calprotectin	-0.146556	0.026915	0.0853
																			Zotu9944	Acetate	-0.136946	0.0414957	0.117
																			Zotu9944	Butyrate	-0.158108	0.0184084	0.0648
																			Zotu9944	Propionate	-0.142161	0.034263	0.1028
