# Supplementary material for: The infant microbiota hopscotches between community states toward maturation—longitudinal stool parameters and microbiota development in a cohort of European toddlers
Source: ISME Commun. 2025 Mar 11;5(1):ycaf016. doi: 10.1093/ismeco/ycaf016 (PMC11905755; doi:10.1093/ismeco/ycaf016)
Supplement: Supplementary_Table_3_ycaf016 [file supplementary_table_3_ycaf016.xlsx]

## Sheet: Overview
Complete list of all significantly differentially abundant pathways between dietary groups at 4 months.

## Sheet: Sheet1
	BF-CF uniques
	Path	p-value
	L-isoleucine biosynthesis IV	0
	taxadiene biosynthesis (engineered)	0.0001
	pentose phosphate pathway	0.0001
	superpathway of glucose and xylose degradation	0.0002
	superpathway of menaquinol-9 biosynthesis	0.0003
	superpathway of menaquinol-6 biosynthesis I	0.0003
	superpathway of menaquinol-10 biosynthesis	0.0003
	purine ribonucleosides degradation	0.0003
	tRNA processing	0.0003
	superpathway of UDP-glucose-derived O-antigen building blocks biosynthesis	0.0004
	inosine-5'-phosphate biosynthesis III	0.0004
	superpathway of demethylmenaquinol-6 biosynthesis I	0.0006
	superpathway of demethylmenaquinol-9 biosynthesis	0.0006
	fucose degradation	0.001
	superpathway of sulfur oxidation (Acidianus ambivalens)	0.0011
	glycogen biosynthesis I (from ADP-D-Glucose)	0.0013
	tetrapyrrole biosynthesis II (from glycine)	0.0014
	tetrapyrrole biosynthesis I (from glutamate)	0.0016
	glucose and glucose-1-phosphate degradation	0.002
	acetyl-CoA fermentation to butanoate II	0.0022
	superpathway of Clostridium acetobutylicum acidogenic fermentation	0.0024
	pyruvate fermentation to butanoate	0.0024
	superpathway of purine deoxyribonucleosides degradation	0.0029
	peptidoglycan biosynthesis II (staphylococci)	0.0032
	mixed acid fermentation	0.0043
	adenosylcobalamin salvage from cobinamide II	0.0044
	adenosylcobalamin salvage from cobinamide II	0.0064
	nitrate reduction VI (assimilatory)	0.0066
	NAD biosynthesis I (from aspartate)	0.0073
	cis-vaccenate biosynthesis	0.008
	adenine and adenosine salvage III	0.0082
	polyisoprenoid biosynthesis (E. coli)	0.0084
	ADP-L-glycero-&beta;-D-manno-heptose biosynthesis	0.009
	superpathway of histidine, purine, and pyrimidine biosynthesis	0.0092
	enterobactin biosynthesis	0.0098
	adenosylcobalamin salvage from cobinamide I	0.0107
	superpathway of chorismate metabolism	0.0112
	superpathway of L-serine and glycine biosynthesis I	0.0117
	superpathway of heme biosynthesis from uroporphyrinogen-III	0.0124
	pyrimidine deoxyribonucleotides de novo biosynthesis II	0.013
	superpathway of methylglyoxal degradation	0.0177
	L-isoleucine biosynthesis III	0.018
	NAD salvage pathway II	0.0186
	sulfoglycolysis	0.0188
	UDP-2,3-diacetamido-2,3-dideoxy-&alpha;-D-mannuronate biosynthesis	0.0196
	superpathway of L-arginine, putrescine, and 4-aminobutanoate degradation	0.0198
	superpathway of L-arginine and L-ornithine degradation	0.0198
	D-galactarate degradation I	0.0214
	superpathway of D-glucarate and D-galactarate degradation	0.0214
	pantothenate and coenzyme A biosynthesis I	0.0224
	superpathway of N-acetylglucosamine, N-acetylmannosamine and N-acetylneuraminate degradation	0.0243
	methyl ketone biosynthesis	0.0252
	superpathway of geranylgeranyl diphosphate biosynthesis II (via MEP)	0.0263
	N10-formyl-tetrahydrofolate biosynthesis	0.0307
	superpathway of demethylmenaquinol-8 biosynthesis	0.0331
	polymyxin resistance	0.0334
	dTDP-N-acetylthomosamine biosynthesis	0.0343
	cob(II)yrinate a,c-diamide biosynthesis I (early cobalt insertion)	0.0369
	mycothiol biosynthesis	0.0382
	thiazole biosynthesis I (E. coli)	0.0422
	L-leucine degradation I	0.0435
	adenosylcobalamin biosynthesis I (early cobalt insertion)	0.0438
	L-valine degradation I	0.044
	heme biosynthesis II (anaerobic)	0.0488
	chlorosalicylate degradation	0.0497
