# Supplementary material for: The infant microbiota hopscotches between community states toward maturation—longitudinal stool parameters and microbiota development in a cohort of European toddlers
Source: ISME Commun. 2025 Mar 11;5(1):ycaf016. doi: 10.1093/ismeco/ycaf016 (PMC11905755; doi:10.1093/ismeco/ycaf016)
Supplement: Supplementary_Table_4_ycaf016 [file supplementary_table_4_ycaf016.xlsx]

## Sheet: Overview
Complete list of all 19 pathways that were differentially represented between dietary groups at 36 months.

## Sheet: Sheet1
path	p-value
superpathway of methylglyoxal degradation	0.0216
superpathway of demethylmenaquinol-6 biosynthesis I	0.0231
superpathway of demethylmenaquinol-9 biosynthesis	0.0231
superpathway of UDP-glucose-derived O-antigen building blocks biosynthesis	0.0258
chorismate biosynthesis II (archaea)	0.0263
superpathway of menaquinol-9 biosynthesis	0.0263
superpathway of menaquinol-6 biosynthesis I	0.0263
superpathway of menaquinol-10 biosynthesis	0.0263
adenosylcobalamin salvage from cobinamide II	0.029
adenosylcobalamin salvage from cobinamide I	0.0297
superpathway of L-aspartate and L-asparagine biosynthesis	0.0316
TCA cycle VI (obligate autotrophs)	0.0351
L-glutamate degradation VIII (to propanoate)	0.0368
glyoxylate cycle	0.039
glucose and glucose-1-phosphate degradation	0.0398
L-lysine biosynthesis II	0.0434
superpathway of glycol metabolism and degradation	0.0456
L-histidine degradation II	0.046
superpathway of adenosine nucleotides de novo biosynthesis I	0.0475
