# Supplementary material for: The infant microbiota hopscotches between community states toward maturation—longitudinal stool parameters and microbiota development in a cohort of European toddlers
Source: ISME Commun. 2025 Mar 11;5(1):ycaf016. doi: 10.1093/ismeco/ycaf016 (PMC11905755; doi:10.1093/ismeco/ycaf016)
Supplement: Supplementary_Table_5_ycaf016 [file supplementary_table_5_ycaf016.xlsx]

## Sheet: Overview
The mean relative abundance and standard deviation of each family within each community state, across all timepoints.

## Sheet: Figure 3B
	M4 C1	M4 C2	M12 C1	M12 C2	M12 C3	M12 C4	M24 C1	M24 C2	M36 C1	M36 C2	M36 C3	MM C1	MM C2	MM C3
Methanobacteriaceae	0 +- 0	0.00000016 +- 0.00000153	0.00000065 +- 0.00000623	0 +- 0	0 +- 0	0 +- 0	0.00007646 +- 0.00057734	0.00004425 +- 0.0003046	0.00005607 +- 0.00023058	0.00002722 +- 0.00013197	0.00006923 +- 0.00016115	0.00002479 +- 0.00018308	0.00003958 +- 0.00008432	0.00019354 +- 0.00053199
Bifidobacteriaceae	0.18104443 +- 0.1043648	0.26185039 +- 0.14053172	0.10829258 +- 0.051234	0.05522252 +- 0.04137361	0.0736807 +- 0.05045294	0.15717978 +- 0.10257182	0.06227389 +- 0.04683772	0.08077562 +- 0.05334326	0.08180148 +- 0.05371768	0.04172127 +- 0.03495591	0.04607015 +- 0.04722396	0.0133713 +- 0.02173075	0.00787923 +- 0.00931022	0.02167872 +- 0.03032093
Actinomycetaceae	0.00058821 +- 0.00132598	0.00123177 +- 0.00399443	0.00014568 +- 0.00015554	0.000097 +- 0.00010518	0.00018699 +- 0.0002062	0.00046254 +- 0.00169568	0.00022424 +- 0.00022667	0.00049492 +- 0.00061468	0.00061734 +- 0.00061961	0.00029452 +- 0.0002944	0.00031117 +- 0.00025502	0.00003346 +- 0.00005476	0.00002547 +- 0.00003734	0.00006677 +- 0.00008189
Corynebacteriaceae	0.0000744 +- 0.00049032	0.00005582 +- 0.00018007	0.00001702 +- 0.00006055	0.00001073 +- 0.00003609	0.00004022 +- 0.00018798	0.00000605 +- 0.00002361	0.00004851 +- 0.00012179	0.00018842 +- 0.00064621	0.00023721 +- 0.00063984	0.00012835 +- 0.00030382	0.0000542 +- 0.00010517	0.00000383 +- 0.00001843	0 +- 0	0.0000028 +- 0.00001309
Brevibacteriaceae	0.00000042 +- 0.00000584	0.00000006 +- 0.00000085	0.00000081 +- 0.0000062	0.00000086 +- 0.00000581	0 +- 0	0 +- 0	0.00000299 +- 0.0000328	0.00006643 +- 0.00059383	0.00000023 +- 0.00000205	0.00000149 +- 0.00000817	0.00000052 +- 0.00000259	0.00000043 +- 0.00000432	0 +- 0	0 +- 0
Micrococcaceae	0.00010977 +- 0.00026761	0.00022027 +- 0.00039676	0.00004033 +- 0.00012741	0.00002673 +- 0.00004278	0.00006266 +- 0.00015197	0.00009708 +- 0.00025207	0.00003493 +- 0.00007618	0.00004932 +- 0.00007239	0.00007045 +- 0.00009458	0.00005303 +- 0.00014537	0.0000502 +- 0.00005738	0.0000178 +- 0.00004398	0.0000074 +- 0.00002645	0.00001227 +- 0.00002659
Propionibacteriaceae	0.00004109 +- 0.00043152	0.00021709 +- 0.0027749	0.00000374 +- 0.00002682	0.0000029 +- 0.00001508	0.00000197 +- 0.00000766	0.00000355 +- 0.00001498	0.00006795 +- 0.00030416	0.00009589 +- 0.00033485	0.00017975 +- 0.00042517	0.00004382 +- 0.00016134	0.00003714 +- 0.00012116	0.00000048 +- 0.00000476	0 +- 0	0.00000116 +- 0.00000609
Atopobiaceae	0.00080427 +- 0.00709833	0.00012323 +- 0.00059356	0.0001457 +- 0.00086959	0.0001376 +- 0.00075499	0.00009891 +- 0.00054338	0.00001803 +- 0.00003167	0.00021718 +- 0.00130061	0.00039088 +- 0.00183745	0.00035303 +- 0.00144323	0.00007634 +- 0.00030316	0.00026621 +- 0.00097606	0.00019522 +- 0.00165212	0.00033702 +- 0.00080879	0.00021475 +- 0.00062861
Coriobacteriaceae	0.05388664 +- 0.07513156	0.02330497 +- 0.06034722	0.02053939 +- 0.02653113	0.00357061 +- 0.00951241	0.00719689 +- 0.01463985	0.00541607 +- 0.01308312	0.00863344 +- 0.01493936	0.02933623 +- 0.03061803	0.03190744 +- 0.02434709	0.00846772 +- 0.01230621	0.0201888 +- 0.03082025	0.0020161 +- 0.00327893	0.00255286 +- 0.00222385	0.00531439 +- 0.00582833
Coriobacteriales.Incertae.Sedis	0.00001341 +- 0.00009649	0.00000648 +- 0.00005597	0.00026345 +- 0.00185405	0.00001047 +- 0.000073	0.00000532 +- 0.0000332	0 +- 0	0.00050135 +- 0.00176333	0.00073888 +- 0.00197683	0.00294549 +- 0.00852885	0.00113615 +- 0.0036051	0.00082515 +- 0.00197218	0.00019313 +- 0.00036262	0.00011838 +- 0.00026783	0.00050261 +- 0.00095713
Eggerthellaceae	0.00328235 +- 0.00525461	0.00473073 +- 0.00917181	0.00528828 +- 0.00657225	0.00367194 +- 0.00429891	0.00628539 +- 0.00846303	0.00658014 +- 0.00887614	0.00701065 +- 0.00709356	0.00899222 +- 0.0081467	0.01360401 +- 0.01378124	0.00749613 +- 0.00554775	0.00660691 +- 0.00541104	0.0020638 +- 0.00432865	0.00119512 +- 0.00102107	0.00184413 +- 0.00148045
unknown_Bacteroidales	0.00071 +- 0.00088968	0.00003037 +- 0.00007867	0.00193473 +- 0.00145603	0.00194686 +- 0.00151092	0.00105863 +- 0.00105993	0.00067412 +- 0.00089193	0.00127885 +- 0.00102912	0.00104996 +- 0.000944	0.00043476 +- 0.00030106	0.00083417 +- 0.00079013	0.00036676 +- 0.00029419	0.00037692 +- 0.00060418	0.00009975 +- 0.00018695	0.00066206 +- 0.00056179
Bacteroidaceae	0.24799155 +- 0.13922868	0.01794572 +- 0.03293679	0.32580231 +- 0.11309391	0.49128521 +- 0.09949075	0.25789454 +- 0.13972982	0.1465047 +- 0.13492337	0.32129958 +- 0.1363175	0.18804963 +- 0.09944308	0.15186404 +- 0.07340648	0.31806925 +- 0.10375503	0.16341727 +- 0.08289802	0.36144932 +- 0.12616798	0.08878552 +- 0.10179535	0.17099087 +- 0.07085633
Barnesiellaceae	0.00124496 +- 0.00590556	0.00007539 +- 0.00062517	0.00253084 +- 0.00799714	0.00135887 +- 0.00446157	0.00235161 +- 0.00928155	0.00004743 +- 0.00028491	0.00678766 +- 0.01236014	0.00547273 +- 0.00900528	0.00845796 +- 0.01392323	0.01042738 +- 0.01480524	0.01094365 +- 0.01146726	0.01261394 +- 0.01284449	0.00490168 +- 0.0052224	0.01150645 +- 0.01051196
Porphyromonadaceae	0.0000319 +- 0.00010247	0.00005293 +- 0.00052669	0.00007343 +- 0.00017827	0.00013335 +- 0.00052404	0.00024635 +- 0.001094	0.00005653 +- 0.0001508	0.00010889 +- 0.00026992	0.00021521 +- 0.00114233	0.00023182 +- 0.0007352	0.00010768 +- 0.00041048	0.00009234 +- 0.00029865	0.00002978 +- 0.00008206	0.00001372 +- 0.00003395	0.00006392 +- 0.00020127
Prevotellaceae	0.00156426 +- 0.01542769	0.00082252 +- 0.0072856	0.02169454 +- 0.06907568	0.00621642 +- 0.03207112	0.01564662 +- 0.06239051	0.00872368 +- 0.02773687	0.02664022 +- 0.07200401	0.03234387 +- 0.06631983	0.01068143 +- 0.02290257	0.01071537 +- 0.03021572	0.14200285 +- 0.1086143	0.02422917 +- 0.05951488	0.44923278 +- 0.18408718	0.02368587 +- 0.04847328
Rikenellaceae	0.00118818 +- 0.00737331	0.00012502 +- 0.00081275	0.01008219 +- 0.02166969	0.01240054 +- 0.05643112	0.00930203 +- 0.01967348	0.00545193 +- 0.03746655	0.03906563 +- 0.03934523	0.02200192 +- 0.02423682	0.0480956 +- 0.0521498	0.05902532 +- 0.04067191	0.03458926 +- 0.02821044	0.03420527 +- 0.03349337	0.01479426 +- 0.01537734	0.03141492 +- 0.02847962
unknown_Bacteroidia	0 +- 0	0 +- 0	0.00000007 +- 0.00000083	0 +- 0	0 +- 0	0 +- 0	0.0001218 +- 0.00108311	0.00000677 +- 0.00007306	0.00002893 +- 0.00026199	0.00000559 +- 0.00006246	0.00006068 +- 0.00020534	0.00003631 +- 0.00027838	0.00000115 +- 0.00000534	0.00001404 +- 0.00012635
Dysgonomonadaceae	0.00106022 +- 0.01449414	0.00013108 +- 0.00088696	0.00003484 +- 0.00031334	0.00112427 +- 0.01086688	0.00085507 +- 0.00395279	0.00542331 +- 0.02762748	0.00000267 +- 0.00002043	0.0000587 +- 0.00064149	0.00002781 +- 0.00024934	0.00000009 +- 0.000001	0.00000021 +- 0.00000148	0 +- 0	0 +- 0	0.00000039 +- 0.00000351
Marinifilaceae	0.0005233 +- 0.00315109	0.0000525 +- 0.00033015	0.00126233 +- 0.00309083	0.00154782 +- 0.00327542	0.00073817 +- 0.00185608	0.00017625 +- 0.0011446	0.00357172 +- 0.00513921	0.00173573 +- 0.00216575	0.00282786 +- 0.00457314	0.00511451 +- 0.00462805	0.00442794 +- 0.003588	0.00505136 +- 0.00383116	0.00357803 +- 0.0032543	0.00354521 +- 0.00211956
Muribaculaceae	0.00000326 +- 0.00001239	0.00000246 +- 0.00001069	0.00017031 +- 0.00159383	0.00023861 +- 0.00189433	0.00081843 +- 0.00702927	0.00000151 +- 0.00000626	0.00033255 +- 0.00285273	0.00036997 +- 0.0028142	0.00027811 +- 0.00190755	0.00208561 +- 0.01057602	0.00184117 +- 0.00658043	0.00644026 +- 0.02440076	0.00761549 +- 0.01442728	0.00377589 +- 0.0099181
Tannerellaceae	0.01517459 +- 0.03367597	0.00212759 +- 0.01181833	0.01494792 +- 0.02472174	0.0184486 +- 0.03199407	0.01152403 +- 0.01973409	0.01306035 +- 0.02945066	0.01566672 +- 0.02084545	0.01096935 +- 0.01172796	0.01058973 +- 0.0112092	0.01380535 +- 0.01555298	0.01766089 +- 0.01519189	0.01998978 +- 0.01821244	0.01205589 +- 0.01073601	0.01075681 +- 0.00729495
Campylobacteraceae	0.00000613 +- 0.00002199	0.00001585 +- 0.00005203	0.00000394 +- 0.00001093	0.00001202 +- 0.00003617	0.00000652 +- 0.00002494	0.00003977 +- 0.00012474	0.00000815 +- 0.00007123	0.00000363 +- 0.00001623	0.00001319 +- 0.00011494	0.00000501 +- 0.00004151	0.00000321 +- 0.00001104	0.00000304 +- 0.00001291	0.00000305 +- 0.00001137	0.0000037 +- 0.00001279
unknown_Gastranaerophilales	0.00000041 +- 0.00000476	0.00000008 +- 0.00000114	0.00019598 +- 0.00194462	0.00006146 +- 0.00043707	0.00005733 +- 0.00038136	0.00000153 +- 0.00001243	0.00027957 +- 0.00104071	0.00018188 +- 0.0008928	0.00022876 +- 0.00081709	0.0003594 +- 0.00111661	0.00006999 +- 0.00020851	0.00245891 +- 0.00565746	0.00392989 +- 0.01056074	0.0034666 +- 0.00810392
Desulfovibrionaceae	0.00069453 +- 0.00272829	0.00021519 +- 0.00112986	0.00044633 +- 0.00113857	0.00050959 +- 0.00119185	0.00043178 +- 0.00082156	0.00068215 +- 0.00470677	0.00129044 +- 0.00246555	0.00065311 +- 0.00145268	0.00136794 +- 0.00263	0.00215394 +- 0.00362792	0.00181938 +- 0.00243631	0.00286356 +- 0.00297343	0.00222456 +- 0.00203335	0.00261381 +- 0.00250162
Elusimicrobiaceae	0 +- 0	0 +- 0	0 +- 0	0 +- 0	0 +- 0	0 +- 0	0 +- 0	0 +- 0	0 +- 0	0 +- 0	0 +- 0	0.00002867 +- 0.00027587	0 +- 0	0.00014226 +- 0.00075449
Acholeplasmataceae	0 +- 0	0 +- 0	0.00000067 +- 0.00000714	0.00000608 +- 0.00004722	0.00005058 +- 0.0003475	0 +- 0	0.00000384 +- 0.00002936	0.00000524 +- 0.00003811	0.00000741 +- 0.00005008	0.00004225 +- 0.00033921	0.00002088 +- 0.00007566	0.00052922 +- 0.00330703	0.00010705 +- 0.00036366	0.00128116 +- 0.00596564
Bacillaceae	0 +- 0	0 +- 0	0.00000123 +- 0.00001444	0.00004301 +- 0.00043442	0 +- 0	0 +- 0	0.00000427 +- 0.00003504	0.00000301 +- 0.0000259	0.00000335 +- 0.00002842	0.000002 +- 0.00002066	0.00000402 +- 0.00002844	0.00001696 +- 0.00016871	0 +- 0	0 +- 0
Erysipelatoclostridiaceae	0.01010206 +- 0.0241024	0.01875282 +- 0.03897313	0.00639194 +- 0.00673864	0.00570451 +- 0.00890022	0.00863593 +- 0.01282562	0.01317558 +- 0.0205728	0.00605483 +- 0.00489159	0.0149309 +- 0.01347252	0.01503698 +- 0.01642382	0.00695955 +- 0.00877227	0.00637563 +- 0.00718706	0.00590128 +- 0.01640248	0.00365349 +- 0.00485705	0.00626846 +- 0.00608386
Erysipelotrichaceae	0.01361449 +- 0.02832482	0.02724767 +- 0.05497943	0.00387822 +- 0.00608994	0.00387786 +- 0.00508104	0.00682198 +- 0.01195416	0.01015059 +- 0.01774193	0.0050288 +- 0.00665247	0.00790361 +- 0.01092836	0.00704412 +- 0.00863747	0.00430064 +- 0.00581638	0.00600422 +- 0.00807702	0.00098542 +- 0.00150494	0.0021818 +- 0.00334044	0.003175 +- 0.00638613
unknown_Izemoplasmatales	0 +- 0	0 +- 0	0.00000332 +- 0.00003882	0 +- 0	0 +- 0	0 +- 0	0.00000871 +- 0.00005093	0.0000001 +- 0.00000114	0.00001738 +- 0.0000559	0.00007693 +- 0.00042542	0.00000096 +- 0.00000677	0.00023944 +- 0.00089516	0.00054755 +- 0.00151355	0.00077897 +- 0.00295694
Carnobacteriaceae	0.00005941 +- 0.00012725	0.00017898 +- 0.00033094	0.00009834 +- 0.00018948	0.00006893 +- 0.00010868	0.00014132 +- 0.00049133	0.00016948 +- 0.00025102	0.00007341 +- 0.00009357	0.00018948 +- 0.00032583	0.00014267 +- 0.00031989	0.00006853 +- 0.00010798	0.00007673 +- 0.00013411	0.00000066 +- 0.00000472	0.00000141 +- 0.00000593	0 +- 0
Enterococcaceae	0.03207098 +- 0.04944245	0.05664971 +- 0.07136751	0.00088097 +- 0.00235544	0.00174615 +- 0.004694	0.001403 +- 0.00315654	0.00441104 +- 0.01409924	0.0010305 +- 0.0050259	0.00175685 +- 0.00546196	0.00317023 +- 0.0088232	0.0004997 +- 0.001666	0.00028192 +- 0.0008453	0.00011085 +- 0.00025226	0.00009993 +- 0.00029271	0.00005828 +- 0.00013121
Lactobacillaceae	0.00832146 +- 0.01728776	0.02443629 +- 0.03749126	0.00149508 +- 0.01159336	0.00201059 +- 0.01941356	0.00107591 +- 0.00802417	0.00684908 +- 0.01983303	0.00023572 +- 0.00106607	0.00048372 +- 0.00106409	0.00172871 +- 0.00484127	0.0003855 +- 0.0014528	0.00023242 +- 0.00049052	0.00008201 +- 0.00032078	0.0002201 +- 0.00057497	0.00060327 +- 0.00464852
Leuconostocaceae	0.00001108 +- 0.00010824	0.00004409 +- 0.00036109	0.0000455 +- 0.00017733	0.00012577 +- 0.00072066	0.00006146 +- 0.00027245	0.0001411 +- 0.0006378	0.00004148 +- 0.00010855	0.00012285 +- 0.00041042	0.0001252 +- 0.00024974	0.00004548 +- 0.00013537	0.00013766 +- 0.00035759	0.00000158 +- 0.00000825	0.00001818 +- 0.00010906	0.00000443 +- 0.00001857
Streptococcaceae	0.01798011 +- 0.03704429	0.03933411 +- 0.05710967	0.0324174 +- 0.04038156	0.01503997 +- 0.02506603	0.02473681 +- 0.03412415	0.04156469 +- 0.06511702	0.02327552 +- 0.02979552	0.03252868 +- 0.03655861	0.0300367 +- 0.03660753	0.01343609 +- 0.02007927	0.01537071 +- 0.01821056	0.00174028 +- 0.00245251	0.00098342 +- 0.00120286	0.00297963 +- 0.00366821
unknown_RF39	0 +- 0	0 +- 0	0.00000296 +- 0.00003095	0.00000341 +- 0.00003446	0.0000076 +- 0.00006446	0 +- 0	0.00003021 +- 0.00020198	0.00001176 +- 0.00006769	0.00006862 +- 0.000304	0.0000424 +- 0.00013863	0.00003332 +- 0.00008586	0.0003548 +- 0.00102969	0.00107946 +- 0.00182925	0.00099685 +- 0.00282699
Gemellaceae	0.00020642 +- 0.00027615	0.00040732 +- 0.00051649	0.0001058 +- 0.00017068	0.00005784 +- 0.00006846	0.00009401 +- 0.00012317	0.00014928 +- 0.00018561	0.00008789 +- 0.00009043	0.00017586 +- 0.00016409	0.00016503 +- 0.00016401	0.00009106 +- 0.00009798	0.00011813 +- 0.00014847	0.00000694 +- 0.00001631	0.00000671 +- 0.0000166	0.00000633 +- 0.00001664
Staphylococcaceae	0.0002255 +- 0.00043459	0.00046689 +- 0.00140443	0.00002974 +- 0.00009109	0.00001823 +- 0.00004719	0.00001697 +- 0.00003839	0.00003281 +- 0.00006903	0.00002467 +- 0.00011565	0.00003322 +- 0.00007479	0.00005753 +- 0.00015673	0.00002376 +- 0.0001242	0.00003416 +- 0.00019004	0.00002021 +- 0.00006447	0.00000557 +- 0.00001774	0.00001533 +- 0.00006437
Christensenellaceae	0.00000102 +- 0.00000468	0.00000032 +- 0.00000312	0.00047001 +- 0.00248622	0.00037685 +- 0.00239482	0.00003178 +- 0.00024944	0.00002152 +- 0.00015229	0.00445925 +- 0.01274992	0.00308167 +- 0.00822161	0.00993552 +- 0.01145723	0.00914563 +- 0.01579073	0.00825465 +- 0.01238926	0.01160092 +- 0.01690554	0.0089231 +- 0.00821218	0.02770582 +- 0.0245042
unknown_Clostridia.UCG.014	0.00000083 +- 0.00000609	0.0000116 +- 0.00013652	0.00106603 +- 0.0036695	0.00092525 +- 0.00339477	0.00066047 +- 0.00270031	0.00007861 +- 0.00035112	0.00188116 +- 0.00575842	0.00194428 +- 0.00520214	0.00331483 +- 0.00638567	0.00166679 +- 0.00297652	0.00154195 +- 0.0026957	0.008824 +- 0.0131221	0.01045926 +- 0.01365027	0.01739183 +- 0.02109156
unknown_Clostridia.vadinBB60.group	0.00000007 +- 0.00000111	0 +- 0	0.00000186 +- 0.00000996	0.00001629 +- 0.00013167	0.00000979 +- 0.00008119	0 +- 0	0.0000382 +- 0.00015704	0.0000117 +- 0.00004066	0.0000838 +- 0.00019125	0.00016483 +- 0.0004674	0.00003231 +- 0.00008118	0.00149036 +- 0.00487516	0.00242065 +- 0.00447879	0.00317477 +- 0.00568053
unknown_Clostridiales	0.0001112 +- 0.00040631	0.00000066 +- 0.00000558	0.00095692 +- 0.00117099	0.00055376 +- 0.00068708	0.00048921 +- 0.00084271	0.00028379 +- 0.00069664	0.00045437 +- 0.00054998	0.00034653 +- 0.00045239	0.00009487 +- 0.00011906	0.00018389 +- 0.00021778	0.0000835 +- 0.00009307	0.00002427 +- 0.00004885	0.00000231 +- 0.00001384	0.00006479 +- 0.00010132
Clostridiaceae	0.00927517 +- 0.03351866	0.02358768 +- 0.05930565	0.00775434 +- 0.01130088	0.002617 +- 0.00426648	0.00650423 +- 0.01675613	0.01637377 +- 0.0358152	0.00425222 +- 0.00676544	0.01022346 +- 0.0148928	0.01153308 +- 0.01347243	0.00431969 +- 0.00602449	0.00598301 +- 0.00648136	0.0004861 +- 0.00127183	0.00066574 +- 0.00107498	0.00116457 +- 0.00298367
Lachnospiraceae	0.13015842 +- 0.12523542	0.13575696 +- 0.13654752	0.2661615 +- 0.0828283	0.18735374 +- 0.07794559	0.22422064 +- 0.10224568	0.27464873 +- 0.14904366	0.21334314 +- 0.07677115	0.3101389 +- 0.0891596	0.2828864 +- 0.09367872	0.21399186 +- 0.07102304	0.22619904 +- 0.05959757	0.19861427 +- 0.0843658	0.13502643 +- 0.06700741	0.27061454 +- 0.08826085
Oscillospiraceae	0.0022256 +- 0.00443352	0.00210546 +- 0.00789797	0.00817112 +- 0.00874963	0.01076006 +- 0.01036767	0.00915378 +- 0.01393687	0.00599482 +- 0.00791359	0.01948632 +- 0.01569983	0.01752462 +- 0.01821977	0.02992758 +- 0.02445136	0.03117231 +- 0.02365827	0.02734896 +- 0.01815584	0.0519606 +- 0.04357069	0.04395247 +- 0.03378615	0.06519246 +- 0.04590054
Eubacteriaceae	0.00054434 +- 0.00278524	0.00008955 +- 0.00070666	0.00008279 +- 0.00032529	0.00008988 +- 0.00034183	0.00013043 +- 0.00065183	0.0001755 +- 0.00079736	0.00018864 +- 0.00084127	0.00019668 +- 0.0008194	0.00033162 +- 0.00094098	0.00014201 +- 0.00043172	0.00008365 +- 0.00026564	0 +- 0	0 +- 0	0.00000062 +- 0.00000392
Ruminiclostridium	0 +- 0	0 +- 0	0 +- 0	0 +- 0	0.00001884 +- 0.00016115	0 +- 0	0.00001056 +- 0.00011792	0.00000108 +- 0.0000072	0.00001335 +- 0.00005101	0.00003134 +- 0.00014663	0.00004877 +- 0.00018933	0.00006899 +- 0.00025697	0.00000959 +- 0.00002496	0.00014477 +- 0.00073019
Monoglobaceae	0.00006461 +- 0.00052109	0.00000104 +- 0.00000513	0.00744227 +- 0.00793009	0.00354145 +- 0.00494809	0.0047278 +- 0.00967027	0.00734491 +- 0.01368623	0.00459078 +- 0.00565347	0.00737058 +- 0.00771301	0.00444878 +- 0.00559581	0.00424549 +- 0.00387598	0.0064605 +- 0.00692769	0.00343975 +- 0.00301015	0.00137192 +- 0.00148739	0.00355812 +- 0.00282367
Butyricicoccaceae	0.00075859 +- 0.00336411	0.00017804 +- 0.00114151	0.0024996 +- 0.00307424	0.0014608 +- 0.00210998	0.00204066 +- 0.00336061	0.00261731 +- 0.00554516	0.00315776 +- 0.00304506	0.00595908 +- 0.00600691	0.00521619 +- 0.00684973	0.00371616 +- 0.00362738	0.00612246 +- 0.0049763	0.0037914 +- 0.00313937	0.00342178 +- 0.00328377	0.00435843 +- 0.00249859
Eubacterium.coprostanoligenes.group	0.00003111 +- 0.00029652	0.00000086 +- 0.00000461	0.00209519 +- 0.00462271	0.00115088 +- 0.00402068	0.0008402 +- 0.00211928	0.00024605 +- 0.00101089	0.00383922 +- 0.00440107	0.00606722 +- 0.00653178	0.01075333 +- 0.01032911	0.00633629 +- 0.00535916	0.00779417 +- 0.00901211	0.00671845 +- 0.01051826	0.01222576 +- 0.01338671	0.01057188 +- 0.01000324
Ruminococcaceae	0.00432332 +- 0.01435096	0.00279279 +- 0.0101114	0.07169287 +- 0.05589643	0.06105632 +- 0.05769694	0.07058591 +- 0.0668859	0.07469858 +- 0.08281437	0.08894059 +- 0.05126129	0.11029869 +- 0.06319233	0.10677383 +- 0.054292	0.11678884 +- 0.05457621	0.14147379 +- 0.05254793	0.1477711 +- 0.06424878	0.10037152 +- 0.05250241	0.22952555 +- 0.06631025
UCG.010	0 +- 0	0.00000015 +- 0.00000207	0.00001042 +- 0.00006683	0.00005633 +- 0.00056795	0.00000014 +- 0.00000119	0.00000023 +- 0.0000019	0.00011799 +- 0.0005185	0.00038475 +- 0.00285036	0.00078699 +- 0.00306062	0.00041472 +- 0.00128186	0.00053015 +- 0.00193115	0.00145606 +- 0.00513909	0.00348158 +- 0.00584694	0.00275828 +- 0.00447992
Peptococcaceae	0.0000203 +- 0.00021205	0.00000521 +- 0.00001775	0.00005262 +- 0.00026678	0.00001811 +- 0.00015718	0.00002533 +- 0.00013628	0.00000435 +- 0.00001719	0.00004213 +- 0.00015539	0.0000519 +- 0.00030362	0.00019324 +- 0.00106838	0.00011044 +- 0.00041453	0.00009338 +- 0.000314	0.00022696 +- 0.0006415	0.00015338 +- 0.00047879	0.00015313 +- 0.00036501
Anaerococcus	0.00010626 +- 0.00051934	0.00007838 +- 0.00014524	0.00001202 +- 0.00002245	0.00001415 +- 0.0000359	0.00001146 +- 0.00002343	0.00003129 +- 0.00006486	0.00000724 +- 0.00002696	0.00001476 +- 0.00006169	0.00000781 +- 0.00003863	0.00000041 +- 0.00000265	0.00000239 +- 0.00000696	0.00000035 +- 0.00000352	0.00000154 +- 0.00000923	0.00000106 +- 0.00000545
Anaerovoracaceae	0.00000646 +- 0.00006305	0.00000104 +- 0.00001273	0.0002176 +- 0.00125539	0.00005844 +- 0.00017484	0.00009375 +- 0.00034602	0.00001676 +- 0.00010511	0.00097403 +- 0.00165792	0.00132156 +- 0.00153043	0.00300978 +- 0.00254524	0.00158633 +- 0.00146368	0.00141934 +- 0.00129638	0.00085189 +- 0.00089002	0.00080315 +- 0.00067514	0.00135582 +- 0.00135036
Finegoldia	0.000066 +- 0.00028555	0.00013578 +- 0.00064965	0.00001081 +- 0.0000203	0.00000931 +- 0.00002072	0.00001414 +- 0.00002989	0.00001735 +- 0.00003247	0.00000682 +- 0.00002107	0.0000102 +- 0.00004526	0.00000084 +- 0.00000448	0.00000069 +- 0.00000518	0.00000301 +- 0.00001286	0.00000274 +- 0.00001186	0.00000279 +- 0.00001676	0.00000326 +- 0.00001437
Peptoniphilus	0.00013157 +- 0.0005696	0.00015175 +- 0.00108737	0.00001246 +- 0.00002811	0.00001169 +- 0.00002615	0.00001082 +- 0.00002758	0.00002093 +- 0.00005666	0.00000883 +- 0.00003152	0.00002362 +- 0.00008549	0.00001284 +- 0.0000364	0.00000246 +- 0.00000976	0.00000713 +- 0.00002082	0.00000496 +- 0.00001905	0.00000279 +- 0.00001676	0.0000079 +- 0.00004161
Peptostreptococcaceae	0.00804299 +- 0.00977651	0.01301663 +- 0.02850059	0.01026852 +- 0.0105627	0.00712097 +- 0.00735826	0.00959763 +- 0.01422177	0.0123812 +- 0.01280444	0.00757025 +- 0.00869204	0.01815875 +- 0.02207828	0.01817095 +- 0.01664695	0.00852834 +- 0.00848593	0.01110087 +- 0.01175998	0.00091667 +- 0.00135894	0.00081046 +- 0.00084046	0.00231131 +- 0.00378697
Acidaminococcaceae	0.00133182 +- 0.00943942	0.00015376 +- 0.00109212	0.00377737 +- 0.01248186	0.00473023 +- 0.01372486	0.00214113 +- 0.00737983	0.00321533 +- 0.0166281	0.00483582 +- 0.01177798	0.00484493 +- 0.01034913	0.00925653 +- 0.01512679	0.00755663 +- 0.01517983	0.01125762 +- 0.02464778	0.0101338 +- 0.01336487	0.01287677 +- 0.01736668	0.00517223 +- 0.00721489
Hydrogenispora	0 +- 0	0 +- 0	0.00000113 +- 0.00001217	0 +- 0	0 +- 0	0 +- 0	0.000019 +- 0.00010893	0.00000332 +- 0.00001906	0.00004843 +- 0.00016989	0.00008974 +- 0.00054284	0.00002734 +- 0.00010016	0.00004654 +- 0.00012519	0.00004019 +- 0.00012143	0.00006565 +- 0.00013977
Selenomonadaceae	0.00094751 +- 0.00787218	0.00001396 +- 0.00015552	0.0049119 +- 0.02681913	0.00880866 +- 0.04807451	0.0020834 +- 0.01053095	0.00033537 +- 0.00214375	0.0033765 +- 0.01921011	0.00194164 +- 0.013766	0.00305804 +- 0.01102513	0.00111235 +- 0.00801052	0.00907861 +- 0.03275519	0.00136956 +- 0.00713906	0.00606322 +- 0.01537994	0.00224109 +- 0.01184371
Veillonellaceae	0.04350178 +- 0.05157342	0.05192422 +- 0.07233112	0.01242198 +- 0.02413203	0.02436291 +- 0.03403414	0.02542464 +- 0.03105095	0.0632306 +- 0.06034731	0.0177203 +- 0.02321733	0.01934246 +- 0.0293058	0.01528964 +- 0.02363024	0.02015409 +- 0.02185814	0.02083313 +- 0.02805681	0.0128709 +- 0.013966	0.02128586 +- 0.02246035	0.01430677 +- 0.01213703
Fusobacteriaceae	0.0003651 +- 0.00243628	0.00219283 +- 0.01356733	0.00020802 +- 0.00096019	0.00010838 +- 0.00076439	0.00079141 +- 0.00650462	0.0002938 +- 0.00145863	0.00056141 +- 0.00494155	0.00010243 +- 0.00054981	0.00005617 +- 0.00039756	0.00007512 +- 0.00050817	0.00023851 +- 0.00075607	0.00164182 +- 0.01611756	0.00034879 +- 0.00205054	0.00002017 +- 0.00008791
unknown_Saccharimonadales	0.00003646 +- 0.00027281	0.00003486 +- 0.0000987	0.00001097 +- 0.0000296	0.00001036 +- 0.00002068	0.0000167 +- 0.00003401	0.00002503 +- 0.00004963	0.00001271 +- 0.00002743	0.00002287 +- 0.00004498	0.00003201 +- 0.00006017	0.00001288 +- 0.00002612	0.00001424 +- 0.00003027	0.00000163 +- 0.00000718	0.00000031 +- 0.00000184	0.00000194 +- 0.00000782
Rhizobiaceae	0.00001958 +- 0.00016164	0.00001512 +- 0.00010213	0.00000147 +- 0.0000076	0.00000226 +- 0.00001301	0.00000108 +- 0.00000469	0.00000528 +- 0.00003131	0.00000149 +- 0.00000756	0.00000208 +- 0.00000905	0.00000931 +- 0.00005902	0.00000102 +- 0.00000719	0.00000142 +- 0.0000056	0 +- 0	0 +- 0	0 +- 0
unknown_Rhodospirillales	0.00000921 +- 0.00010633	0.00000256 +- 0.00002312	0.00018232 +- 0.00164818	0.0002248 +- 0.00130711	0.00007103 +- 0.00031803	0.0000561 +- 0.00032187	0.00063787 +- 0.00169987	0.00027474 +- 0.00105352	0.00046647 +- 0.0018079	0.0009115 +- 0.00263204	0.00014455 +- 0.00034826	0.00568231 +- 0.01401026	0.00145868 +- 0.0038784	0.00541976 +- 0.00858522
Aeromonadaceae	0.00000272 +- 0.00001922	0.00002186 +- 0.00020025	0.00000012 +- 0.00000101	0.00000015 +- 0.00000151	0.00000972 +- 0.00007999	0.00001984 +- 0.0001448	0.00000173 +- 0.00001736	0.00000174 +- 0.00001511	0.00001275 +- 0.00011545	0.00000022 +- 0.00000178	0 +- 0	0 +- 0	0.00000086 +- 0.00000517	0 +- 0
Succinivibrionaceae	0 +- 0	0 +- 0	0 +- 0	0 +- 0	0 +- 0	0 +- 0	0 +- 0	0.00000894 +- 0.00010038	0 +- 0	0 +- 0	0 +- 0	0.00230128 +- 0.02280734	0.00783299 +- 0.03911972	0.00000056 +- 0.00000505
Comamonadaceae	0.00000102 +- 0.00000822	0.00000032 +- 0.00000275	0.00000055 +- 0.00000304	0.00000124 +- 0.00000958	0.0000001 +- 0.00000086	0.00000054 +- 0.00000322	0.0000002 +- 0.00000262	0 +- 0	0.00004462 +- 0.00038908	0.00000064 +- 0.00000509	0.0000002 +- 0.00000144	0.000057 +- 0.00033989	0.000008 +- 0.00002672	0.00000322 +- 0.00002006
Neisseriaceae	0.000064 +- 0.00050862	0.00005127 +- 0.0002484	0.00004161 +- 0.00013503	0.00004938 +- 0.00015004	0.00005669 +- 0.00019397	0.00059895 +- 0.00205331	0.00001608 +- 0.00003202	0.00002631 +- 0.00008487	0.00001713 +- 0.00006238	0.00001284 +- 0.00005596	0.00004948 +- 0.00026276	0.00000605 +- 0.00003118	0 +- 0	0.0000018 +- 0.00001412
Oxalobacteraceae	0.00000014 +- 0.00000215	0 +- 0	0 +- 0	0 +- 0	0.00000016 +- 0.00000136	0 +- 0	0.0000199 +- 0.00020818	0.00000085 +- 0.00000676	0.00001139 +- 0.00006336	0.00002803 +- 0.00018481	0.00001939 +- 0.00007957	0.00011287 +- 0.00028888	0.00004859 +- 0.00010697	0.00012218 +- 0.00022152
Sutterellaceae	0.00246963 +- 0.01476468	0.00036126 +- 0.00193464	0.00338567 +- 0.00697201	0.0047945 +- 0.01192645	0.00284013 +- 0.00666499	0.00484242 +- 0.01031158	0.00362818 +- 0.00517739	0.00309584 +- 0.00652504	0.00160952 +- 0.00258861	0.00690903 +- 0.00831946	0.00614445 +- 0.00841939	0.01504743 +- 0.00871471	0.01009715 +- 0.00570996	0.01031411 +- 0.0060354
Enterobacteriaceae	0.18062913 +- 0.11606603	0.25826516 +- 0.13871415	0.01964568 +- 0.03618201	0.03948756 +- 0.05825999	0.03166804 +- 0.04436685	0.09337166 +- 0.1360701	0.00919479 +- 0.01614244	0.01433865 +- 0.03028563	0.00990744 +- 0.02278374	0.00756618 +- 0.01624585	0.01007126 +- 0.02287675	0.00320737 +- 0.0063309	0.00279573 +- 0.00611571	0.00187079 +- 0.00617666
Hafniaceae	0.00026795 +- 0.00157484	0.00032108 +- 0.00162295	0.00020224 +- 0.00147026	0.00003395 +- 0.00022108	0.00012372 +- 0.00050202	0.00012468 +- 0.00098919	0.00043404 +- 0.00270902	0.00023445 +- 0.00082994	0.00101664 +- 0.00461609	0.00040968 +- 0.00203147	0.00101036 +- 0.00328703	0.00006734 +- 0.0005391	0.00000068 +- 0.00000407	0.00000371 +- 0.00003145
Morganellaceae	0.00027847 +- 0.00140474	0.00071439 +- 0.00447315	0.00002142 +- 0.00021116	0.00012873 +- 0.00063578	0.0000489 +- 0.00020834	0.00009051 +- 0.0003	0.00004916 +- 0.0003789	0.00021138 +- 0.00207894	0.00003816 +- 0.00031042	0.00000552 +- 0.00005618	0.0000171 +- 0.00012094	0.00000029 +- 0.0000029	0 +- 0	0 +- 0
Pasteurellaceae	0.00479773 +- 0.01290309	0.01143436 +- 0.03714859	0.00151998 +- 0.00244396	0.00301074 +- 0.00751629	0.00536058 +- 0.01474473	0.00845215 +- 0.01555379	0.00136629 +- 0.00349506	0.00254122 +- 0.00686816	0.00084858 +- 0.00307781	0.00095865 +- 0.0026616	0.00349038 +- 0.01025558	0.0012877 +- 0.00268355	0.0005114 +- 0.00085463	0.00049139 +- 0.00085729
Moraxellaceae	0.0000236 +- 0.00017509	0.00000777 +- 0.00002796	0.00000267 +- 0.00001047	0.00000046 +- 0.00000275	0.0000014 +- 0.00000521	0.00001143 +- 0.00007523	0.00000234 +- 0.0000141	0.00000418 +- 0.00002065	0.00007117 +- 0.00049478	0.00000491 +- 0.00002653	0.00000189 +- 0.00001017	0.00000415 +- 0.00002686	0.00000086 +- 0.00000517	0.00000039 +- 0.00000354
Pseudomonadaceae	0.00004008 +- 0.00008103	0.00003876 +- 0.00006479	0.00001979 +- 0.00005216	0.000029 +- 0.0000728	0.00004892 +- 0.00018813	0.00019923 +- 0.00096425	0.00001048 +- 0.00003636	0.00002271 +- 0.00007212	0.00000162 +- 0.00000764	0.0000029 +- 0.00001224	0.00000203 +- 0.00000898	0.00000409 +- 0.00001903	0.00000409 +- 0.00001548	0.00000695 +- 0.0000287
Xanthomonadaceae	0.00001151 +- 0.00007014	0.00000801 +- 0.00003724	0.00000117 +- 0.00000622	0.00000039 +- 0.00000282	0.00000289 +- 0.00001304	0.00000763 +- 0.00004824	0.00000061 +- 0.00000405	0.00000152 +- 0.00001345	0.00000014 +- 0.00000131	0.00000051 +- 0.00000442	0.00000103 +- 0.00000451	0 +- 0	0 +- 0	0 +- 0
Synergistaceae	0 +- 0	0 +- 0	0.00000019 +- 0.00000166	0.00000376 +- 0.00003793	0.00000552 +- 0.0000475	0 +- 0	0.00000793 +- 0.00010405	0.00005858 +- 0.00045446	0.00003266 +- 0.00023999	0.00006827 +- 0.00070913	0.00004335 +- 0.00016709	0 +- 0	0.00000598 +- 0.00003031	0.0000106 +- 0.00009537
unknown_WCHB1.41	0 +- 0	0 +- 0	0 +- 0	0 +- 0	0 +- 0	0 +- 0	0 +- 0	0 +- 0	0 +- 0	0 +- 0	0 +- 0	0 +- 0	0.0001683 +- 0.00100981	0 +- 0
vadinBE97	0 +- 0	0 +- 0	0 +- 0	0 +- 0	0 +- 0	0 +- 0	0 +- 0	0 +- 0	0.00000043 +- 0.00000392	0.0000045 +- 0.00003668	0.00000021 +- 0.00000148	0.00006323 +- 0.00047235	0.00004096 +- 0.00024577	0.00002905 +- 0.00011634
Victivallaceae	0 +- 0	0.00000017 +- 0.00000233	0 +- 0	0.00000009 +- 0.00000094	0 +- 0	0 +- 0	0.00001363 +- 0.0001045	0.00000112 +- 0.00000663	0.00000538 +- 0.00002509	0.00001471 +- 0.00005881	0.00000693 +- 0.00001869	0.00014477 +- 0.00039871	0.00017066 +- 0.0003518	0.00020152 +- 0.00039606
Puniceicoccaceae	0 +- 0	0 +- 0	0 +- 0	0 +- 0	0 +- 0	0 +- 0	0.00000064 +- 0.00000759	0.00000017 +- 0.00000195	0.00000096 +- 0.00000871	0.00003256 +- 0.00025008	0 +- 0	0.00005973 +- 0.00040193	0.00003594 +- 0.00018878	0.00036309 +- 0.00145697
Akkermansiaceae	0.01670489 +- 0.06052576	0.01566883 +- 0.06746142	0.01539625 +- 0.02978026	0.01028384 +- 0.02509878	0.16860113 +- 0.09977412	0.0029136 +- 0.00900288	0.07327351 +- 0.08639876	0.01735704 +- 0.03841363	0.04616482 +- 0.05011176	0.04339039 +- 0.05776602	0.01249744 +- 0.01992903	0.00995402 +- 0.0213416	0.00380223 +- 0.0108261	0.0106525 +- 0.01962155
